# Supplementary material for: GC-MS profiling and DPPH radical scavenging activity of the bark of Tampoi ( Baccaurea macrocarpa)
Source: F1000Res. 2019 Dec 12;7:1977. Originally published 2018 Dec 24. [Version 2] doi: 10.12688/f1000research.16643.2 (PMC6915813; doi:10.12688/f1000research.16643.2)
Supplement: Sheet 1, raw data of the results of phytochemical evaluation for alkaloids, flavonoids, phenolics, steroids, triterpenoids, and saponins by observing the changing of colors; Sheet 2, raw data of the observation of the mortality numbers of Artemia salina Leach and calculation of LC 50 value in toxici [file f1000research-7-23631-s0000.tgz]

Archive with 1 entries (1 files):
- 595e9ee8-1391-4114-9cb0-691342308ab0_raw_data.xlsx
