# Supplementary material for: GC-MS profiling and DPPH radical scavenging activity of the bark of Tampoi ( Baccaurea macrocarpa)
Source: F1000Res. 2019 Dec 12;7:1977. Originally published 2018 Dec 24. [Version 2] doi: 10.12688/f1000research.16643.2 (PMC6915813; doi:10.12688/f1000research.16643.2)
Supplement: Sheet 1, raw data of the results of phytochemical evaluation for alkaloids, flavonoids, phenolics, steroids, triterpenoids, and saponins by observing the changing of colors; Sheet 2, raw data of the observation of the mortality numbers of Artemia salina Leach and calculation of LC 50 value in toxici [file f1000research-7-23631-s0000.tgz › 595e9ee8-1391-4114-9cb0-691342308ab0_raw_data.xlsx]

## Sheet: phytochemical evaluation
Phytochemicals Analysis of methanol extract of bark of Tampoi (Baccaurea macrocarpa)
No.	Secondary Metabolites	Observation	Result
1	Alkaloids		(+)
2	Phenolics		(+)
3	Steroids and Triterpenoids		(+) triterpenoid and steroid
4	Saponins		(-)
5	Flavonoids		(+)

## Sheet: Brine Shrimp Lethality Test
Data Sheet of Brine Shrimp Lethality Test
Day/Date	: Friday/18 May 2018
Name of Plant	: Tampoi (Baccaurea macrocarpa)
Part of Plant	: Bark
Solvent	: Methanol
Kind of Extract	: Methanol Extract
LC50 Value	: 19364.7073 ppm
Observation and calculation for sample
Concentration	500 ppm			250 ppm			125 ppm			62.5 ppm			31.2 ppm			15.6 ppm			7.8 ppm
Number of
Live	5	11	8	8	6	10	4	10	7	12	9	7	4	6	7	9	10	10	8	7	5
Died	5	1	1	3	5	0	5	2	3	0	1	2	6	5	2	0	0	0	1	2	5
Average of mortality	2.33333			2.66667			3.33333			1			4.33333			0			2.66667
Total	10	12	9	11	11	10	9	12	10	12	10	9	10	11	9	9	10	10	9	9	10
Average of total	10.3333			10.6667			10.3333			10.3333			10			9.66667			9.33333
Observation and calculation for control (DMSO)
Concentration	500 ppm			250 ppm			125 ppm			62.5 ppm			31.2 ppm			15.6 ppm			7.8 ppm
Number of
Live	7	9	2	5	9	11	9	8	10	8	6	10	8	11	6	7	9	13	11	8	4
Died	1	3	9	4	1	1	3	2	2	2	3	1	0	1	2	1	0	0	0	3	5
Average of mortality	4.33333			2			2.33333			2			1			0.333333			2.66667
Total	8	12	11	9	10	12	12	10	12	10	9	11	8	12	8	8	9	13	11	11	9
Average of total	10.3333			10.3333			11.3333			10			9.33333			10			10.3333

## Sheet: Antioxidant Activity
Data of antioxidant activity of methanol extract of bark of Tampoi (Baccaurea macrocarpa)
SAMPLE	Concentration (ppm)	Absorbance			Average of Absorbance	Percentage of Antioxidant Activity (%)	IC50 (ppm)
		1	2	3
BARK	20	0.219	0.219	0.219	0.219	47.2289	11.15
	40	0.056	0.056	0.056	0.056	86.506
	60	0.049	0.049	0.049	0.049	88.1928
	75	0.0305	0.0305	0.0305	0.0305	92.6506
	Blank	0.415	0.415	0.415	0.415
Vitamin C	2	0.547	0.547	0.547	0.547	18.3582	3.28
	4	0.153	0.153	0.153	0.153	77.1642
	6	0.045	0.045	0.045	0.045	93.2836
	8	0.034	0.034	0.034	0.034	94.9254
	Blank	0.67	0.67	0.67	0.67
Percentage of antioxidant activity =
BARK							Vitamin C
20	47.229						2	18.358
40	86.506						4	77.64
60	88.193						6	93.284
75	92.651						8	94.925
		IC50 =	11.1524
									IC50 =	3.28397

## Sheet: GC-MS Analysis
Data file Name :D:\MassHunter\GCMS\1\data\Roch\UNMUL M-T.D
Acquired date :06 Jul 2018 10:53
Method Name :D:\MassHunter\GCMS\1\methods\MUJIPhenol01.M
Sample Name :M-T
Library #1 :D:\MassHunter\Library\NIST14.L
Library #2 :
Library #3 :
Compound number (#)	RT (min)	Scan number (#)	Area (Ab*s)	Baseline Heigth (Ab)	Absolute Heigth (Ab)	Peak Width 50% (min)	Hit Number	Hit Name	Quality	Mol Weight (amu)	CAS Number	Library	Entry Number Library
1	9.479	1117	495331	18178	29495	0.037	1	Methylparaben	90	152.047	000099-76-3	D:\MassHunter\Library\NIST14.L	26600
							2	Methylparaben	90	152.047	000099-76-3	D:\MassHunter\Library\NIST14.L	26599
							3	Methylparaben	90	152.047	000099-76-3	D:\MassHunter\Library\NIST14.L	26593
							4	Benzoic acid, 3-hydroxy-, methyl ester	90	152.047	019438-10-9	D:\MassHunter\Library\NIST14.L	26700
							5	Methylparaben	90	152.047	000099-76-3	D:\MassHunter\Library\NIST14.L	26598
							6	Salicyl hydrazide	83	152.059	000936-02-7	D:\MassHunter\Library\NIST14.L	26454
							7	Benzoic acid, 4-hydroxy-, hydrazide	80	152.059	005351-23-5	D:\MassHunter\Library\NIST14.L	26522
							8	Salicyl hydrazide	80	152.059	000936-02-7	D:\MassHunter\Library\NIST14.L	26455
							9	Salicyl hydrazide	80	152.059	000936-02-7	D:\MassHunter\Library\NIST14.L	26457
							10	Methylparaben	78	152.047	000099-76-3	D:\MassHunter\Library\NIST14.L	26601
							11	Benzoic acid, 3-hydroxy-, methyl ester	74	152.047	019438-10-9	D:\MassHunter\Library\NIST14.L	26696
							12	Benzoic acid, 4-hydroxy-, hydrazide	72	152.059	005351-23-5	D:\MassHunter\Library\NIST14.L	26523
							13	Acrylic acid, (E)-3-(2-furyl)-, methyl ester	72	152.047	1000161-07-3	D:\MassHunter\Library\NIST14.L	26706
							14	Salicyl hydrazide	72	152.059	000936-02-7	D:\MassHunter\Library\NIST14.L	26456
							15	Tetramethyl silicate	53	152.05	000681-84-5	D:\MassHunter\Library\NIST14.L	26277
							16	Tetramethyl silicate	53	152.05	000681-84-5	D:\MassHunter\Library\NIST14.L	26281
							17	Tetramethyl silicate	53	152.05	000681-84-5	D:\MassHunter\Library\NIST14.L	26279
							18	1-Butanone, 4-chloro-1-(4-hydroxyphenyl)-	50	198.045	007150-55-2	D:\MassHunter\Library\NIST14.L	62842
							19	Paroxypropione	50	150.068	000070-70-2	D:\MassHunter\Library\NIST14.L	25097
							20	Benzoic acid, 3-hydroxy-, methyl ester	50	152.047	019438-10-9	D:\MassHunter\Library\NIST14.L	26699
2	14.875	2060	860971	28881	40854	0.044	1	Cyclohexane, 1-(cyclohexylmethyl)-2-methyl-, cis-	58	194.203	054824-04-3	D:\MassHunter\Library\NIST14.L	59905
							2	Cyclohexane, 1-(cyclohexylmethyl)-2-methyl-, trans-	52	194.203	054823-94-8	D:\MassHunter\Library\NIST14.L	59908
							3	Sulfurous acid, butyl cyclohexylmethyl ester	47	234.129	1000309-21-4	D:\MassHunter\Library\NIST14.L	96180
							4	Sulfurous acid, cyclohexylmethyl nonyl ester	47	304.207	1000309-21-8	D:\MassHunter\Library\NIST14.L	163274
							5	Sulfurous acid, cyclohexylmethyl heptyl ester	47	276.176	1000309-21-7	D:\MassHunter\Library\NIST14.L	136200
							6	Sulfurous acid, cyclohexylmethyl ethyl ester	47	206.098	1000309-21-2	D:\MassHunter\Library\NIST14.L	71084
							7	Cyclopentanecarboxylic acid, 3-tetradecyl ester	43	310.287	1000280-58-8	D:\MassHunter\Library\NIST14.L	169349
							8	Succinic acid, cyclohexylmethyl 2,6-dimethylnon-1-en-3-yn-5-yl ester	43	362.246	1000391-01-7	D:\MassHunter\Library\NIST14.L	215157
							9	Cyclopentane, 1,1'-ethylidenebis-	43	166.172	004413-21-2	D:\MassHunter\Library\NIST14.L	36609
							10	(Chloromethyl)dimethyl(prop-1-yn-1-yl)silane	38	146.032	1000390-26-6	D:\MassHunter\Library\NIST14.L	22460
							11	2(5H)-Furanone, 4-methyl-5-(2-methyl-2-propenyl)-	38	152.084	089902-24-9	D:\MassHunter\Library\NIST14.L	26879
							12	Cyclohexane, 1-bromo-2-methyl-	38	176.02	006294-39-9	D:\MassHunter\Library\NIST14.L	44798
							13	Sorbic Acid	38	112.052	000110-44-1	D:\MassHunter\Library\NIST14.L	6469
							14	Succinic acid, 2-methylpent-3-yl trans-4-methylcyclohexyl ester	35	298.214	1000390-06-8	D:\MassHunter\Library\NIST14.L	157599
							15	Spiro[5.6]dodecane-1,7-dione	11	194.131	050803-80-0	D:\MassHunter\Library\NIST14.L	59519
							16	6-Acetyl-4,4,7-trimethylbicyclo[4.1.0]heptan-2-one	11	194.131	1000194-36-0	D:\MassHunter\Library\NIST14.L	59618
							17	Propyl triacontyl ether	10	480.527	1000406-28-6	D:\MassHunter\Library\NIST14.L	263356
							18	Bromoacetic acid, tetradecyl ester	10	334.151	018992-01-3	D:\MassHunter\Library\NIST14.L	191552
							19	7-Methyl-Z-tetradecen-1-ol acetate	10	268.24	1000130-99-6	D:\MassHunter\Library\NIST14.L	128670
							20	Cyclohexanone, 2,5-dimethyl-2-(1-methylethenyl)-	10	166.136	006711-26-8	D:\MassHunter\Library\NIST14.L	36510
3	19.332	2839	6473848	261758	282957	0.039	1	Hexadecanoic acid, methyl ester	98	270.256	000112-39-0	D:\MassHunter\Library\NIST14.L	130822
							2	Hexadecanoic acid, methyl ester	98	270.256	000112-39-0	D:\MassHunter\Library\NIST14.L	130820
							3	Hexadecanoic acid, methyl ester	98	270.256	000112-39-0	D:\MassHunter\Library\NIST14.L	130821
							4	Hexadecanoic acid, methyl ester	98	270.256	000112-39-0	D:\MassHunter\Library\NIST14.L	130813
							5	Pentadecanoic acid, 14-methyl-, methyl ester	98	270.256	005129-60-2	D:\MassHunter\Library\NIST14.L	130841
							6	Hexadecanoic acid, methyl ester	97	270.256	000112-39-0	D:\MassHunter\Library\NIST14.L	130819
							7	Hexadecanoic acid, methyl ester	96	270.256	000112-39-0	D:\MassHunter\Library\NIST14.L	130818
							8	Pentadecanoic acid, 14-methyl-, methyl ester	94	270.256	005129-60-2	D:\MassHunter\Library\NIST14.L	130843
							9	Methyl tetradecanoate	93	242.225	000124-10-7	D:\MassHunter\Library\NIST14.L	104289
							10	Methyl tetradecanoate	90	242.225	000124-10-7	D:\MassHunter\Library\NIST14.L	104286
							11	Tetradecanoic acid, 10,13-dimethyl-, methyl ester	83	270.256	267650-23-7	D:\MassHunter\Library\NIST14.L	130844
							12	Tridecanoic acid, methyl ester	81	228.209	001731-88-0	D:\MassHunter\Library\NIST14.L	91453
							13	Tridecanoic acid, methyl ester	76	228.209	001731-88-0	D:\MassHunter\Library\NIST14.L	91456
							14	Tridecanoic acid, methyl ester	76	228.209	001731-88-0	D:\MassHunter\Library\NIST14.L	91455
							15	Tridecanoic acid, methyl ester	76	228.209	001731-88-0	D:\MassHunter\Library\NIST14.L	91457
							16	Dodecanoic acid, 10-methyl-, methyl ester	72	228.209	005129-65-7	D:\MassHunter\Library\NIST14.L	91485
							17	Dodecanoic acid, 10-methyl-, methyl ester	68	228.209	005129-65-7	D:\MassHunter\Library\NIST14.L	91484
							18	Hexadecanoic acid, 2-methyl-	68	270.256	027147-71-3	D:\MassHunter\Library\NIST14.L	130801
							19	Methyl tetradecanoate	64	242.225	000124-10-7	D:\MassHunter\Library\NIST14.L	104290
							20	Dodecanoic acid, methyl ester	62	214.193	000111-82-0	D:\MassHunter\Library\NIST14.L	78067
4	20.036	2962	10530881	118422	140876	0.112	1	n-Hexadecanoic acid	91	256.24	000057-10-3	D:\MassHunter\Library\NIST14.L	117416
							2	n-Hexadecanoic acid	90	256.24	000057-10-3	D:\MassHunter\Library\NIST14.L	117417
							3	Phthalic acid, butyl 3-(2-methoxyethyl)heptyl ester	38	378.241	1000315-39-4	D:\MassHunter\Library\NIST14.L	226114
							4	5H-Pyrrolo(3,2-d)pyrimidine-2,4-diamine	38	149.07	1000244-21-4	D:\MassHunter\Library\NIST14.L	24130
							5	Phthalic acid, 8-bromoctyl butyl ester	38	412.125	1000382-55-4	D:\MassHunter\Library\NIST14.L	243672
							6	Phthalic acid, butyl 3,3-dimethylbut-2-yl ester	35	306.183	1000357-00-2	D:\MassHunter\Library\NIST14.L	165351
							7	Phthalic acid, cyclohexyl non-5-yn-3-yl ester	35	370.214	1000315-75-1	D:\MassHunter\Library\NIST14.L	220967
							8	Phthalic acid, 5-methoxy-3-methylpentyl propyl ester	35	322.178	1000314-88-4	D:\MassHunter\Library\NIST14.L	180454
							9	Phthalic acid, isobutyl 5-methoxy-3-methylpent-2-yl ester	35	336.194	1000315-38-3	D:\MassHunter\Library\NIST14.L	193707
							10	Dibutyl phthalate	35	278.152	000084-74-2	D:\MassHunter\Library\NIST14.L	138057
							11	Phthalic acid, 5-methylhex-2-yl ethyl ester	35	292.167	1000371-09-3	D:\MassHunter\Library\NIST14.L	151704
							12	Phthalic acid, 7-bromoheptyl butyl ester	35	398.109	1000415-51-8	D:\MassHunter\Library\NIST14.L	237317
							13	Phthalic acid, 5-methoxy-3-methylpentyl pentyl ester	35	350.209	1000314-88-6	D:\MassHunter\Library\NIST14.L	205702
							14	Phthalic acid, butyl hept-3-yl ester	35	320.199	1000356-98-7	D:\MassHunter\Library\NIST14.L	178724
							15	Phthalic acid, isohexyl 2-tert-butyl-6-methylphenyl ester	35	396.23	1000357-09-6	D:\MassHunter\Library\NIST14.L	236626
							16	Phthalic acid, isobutyl tridec-2-yn-1-yl ester	35	400.261	1000315-44-3	D:\MassHunter\Library\NIST14.L	238884
							17	Phthalic acid, 2-methylpent-3-yl pentyl ester	35	320.199	1000356-90-9	D:\MassHunter\Library\NIST14.L	178848
							18	7-Methylthieno[3,2-b]pyridine	35	149.03	013362-83-9	D:\MassHunter\Library\NIST14.L	24229
							19	Ethanone, 1-(4,5-dihydro-2-thiazolyl)-	11	129.025	029926-41-8	D:\MassHunter\Library\NIST14.L	13119
							20	Phthalic acid, isobutyl 2-methylpent-3-yl ester	10	306.183	1000356-90-7	D:\MassHunter\Library\NIST14.L	165349
5	20.225	2995	467703	33845	58470	0.023	1	n-Hexadecanoic acid	83	256.24	000057-10-3	D:\MassHunter\Library\NIST14.L	117419
							2	n-Hexadecanoic acid	70	256.24	000057-10-3	D:\MassHunter\Library\NIST14.L	117418
							3	n-Hexadecanoic acid	64	256.24	000057-10-3	D:\MassHunter\Library\NIST14.L	117417
							4	Octatriacontyl pentafluoropropionate	30	696.584	1000351-89-1	D:\MassHunter\Library\NIST14.L	275090
							5	1-Decanol, 2-octyl-	30	270.292	045235-48-1	D:\MassHunter\Library\NIST14.L	130951
							6	Eicosyl propyl ether	30	340.371	1000406-28-1	D:\MassHunter\Library\NIST14.L	197676
							7	1-Dodecanol, 2-octyl-	25	298.324	005333-42-6	D:\MassHunter\Library\NIST14.L	158035
							8	Pentadecafluorooctanoic acid, octadecyl ester	25	666.255	1000406-04-8	D:\MassHunter\Library\NIST14.L	274630
							9	Docosyl propyl ether	25	368.402	1000406-28-2	D:\MassHunter\Library\NIST14.L	219473
							10	1-Decanol, 2-hexyl-	25	242.261	002425-77-6	D:\MassHunter\Library\NIST14.L	104440
							11	3,7-Dimethyl-8-oxo-1,5-dioxa-spiro[5.5]undecane-3-carboxylic acid, methyl ester	25	256.131	1000193-79-8	D:\MassHunter\Library\NIST14.L	116814
							12	1-Dodecanol, 2-hexyl-	25	270.292	110225-00-8	D:\MassHunter\Library\NIST14.L	130952
							13	Isobutyl tetracosyl ether	18	410.449	1000406-33-2	D:\MassHunter\Library\NIST14.L	243194
							14	1-Octadecanol	11	270.292	000112-92-5	D:\MassHunter\Library\NIST14.L	130948
							15	Trichloroacetic acid, hexadecyl ester	11	386.155	074339-54-1	D:\MassHunter\Library\NIST14.L	230696
							16	1-(Cyclopropyl-nitro-methyl)-cyclopentanol	11	185.105	1000186-67-0	D:\MassHunter\Library\NIST14.L	52398
							17	Trifluoroacetic acid, pentadecyl ester	11	324.228	959010-23-2	D:\MassHunter\Library\NIST14.L	182086
							18	Nonyl tetradecyl ether	11	340.371	1000406-37-6	D:\MassHunter\Library\NIST14.L	197680
							19	17-Pentatriacontene	11	490.548	006971-40-0	D:\MassHunter\Library\NIST14.L	265112
							20	Acetic acid n-octadecyl ester	11	312.303	000822-23-1	D:\MassHunter\Library\NIST14.L	171399
6	20.299	3008	2013117	44288	69724	0.061	1	n-Hexadecanoic acid	35	256.24	000057-10-3	D:\MassHunter\Library\NIST14.L	117416
							2	Dotriacontyl trifluoroacetate	30	562.494	1000351-75-4	D:\MassHunter\Library\NIST14.L	271581
							3	Triacontyl heptafluorobutyrate	30	634.456	1000351-83-2	D:\MassHunter\Library\NIST14.L	273984
							4	Triacontyl pentafluoropropionate	30	584.459	1000351-80-0	D:\MassHunter\Library\NIST14.L	272551
							5	Octacosyl heptafluorobutyrate	25	606.425	1000351-83-6	D:\MassHunter\Library\NIST14.L	273239
							6	Hexacosyl trifluoroacetate	25	478.4	1000351-75-0	D:\MassHunter\Library\NIST14.L	262909
							7	17-Pentatriacontene	25	490.548	006971-40-0	D:\MassHunter\Library\NIST14.L	265112
							8	Eicosyl pentafluoropropionate	25	444.303	1000351-80-8	D:\MassHunter\Library\NIST14.L	255065
							9	n-Hexadecanoic acid	25	256.24	000057-10-3	D:\MassHunter\Library\NIST14.L	117419
							10	Tetracosyl heptafluorobutyrate	25	550.362	1000351-83-7	D:\MassHunter\Library\NIST14.L	270846
							11	Tricosyl trifluoroacetate	25	436.353	1000351-75-1	D:\MassHunter\Library\NIST14.L	252569
							12	Triacontyl trifluoroacetate	25	534.462	1000351-75-7	D:\MassHunter\Library\NIST14.L	269735
							13	Tricosyl pentafluoropropionate	25	486.35	1000351-81-0	D:\MassHunter\Library\NIST14.L	264400
							14	Heneicosyl heptafluorobutyrate	20	508.315	1000351-83-8	D:\MassHunter\Library\NIST14.L	267310
							15	Dotriacontyl pentafluoropropionate	18	612.49	1000351-81-4	D:\MassHunter\Library\NIST14.L	273442
							16	Dotriacontyl heptafluorobutyrate	18	662.487	1000351-84-2	D:\MassHunter\Library\NIST14.L	274582
							17	Octacosyl trifluoroacetate	18	506.431	1000351-74-9	D:\MassHunter\Library\NIST14.L	267158
							18	Tetratriacontyl trifluoroacetate	18	590.525	1000351-75-3	D:\MassHunter\Library\NIST14.L	272754
							19	Tetratriacontyl pentafluoropropionate	18	640.522	1000351-81-5	D:\MassHunter\Library\NIST14.L	274146
							20	Tetratriacontyl heptafluorobutyrate	18	690.519	1000351-84-1	D:\MassHunter\Library\NIST14.L	274999
7	20.431	3031	2073413	33220	60143	0.084	1	Tricosyl trifluoroacetate	55	436.353	1000351-75-1	D:\MassHunter\Library\NIST14.L	252569
							2	Heptacosyl pentafluoropropionate	45	542.412	1000351-81-6	D:\MassHunter\Library\NIST14.L	270356
							3	Hexacosyl pentafluoropropionate	45	528.397	1000351-81-2	D:\MassHunter\Library\NIST14.L	269275
							4	Triacontyl trifluoroacetate	45	534.462	1000351-75-7	D:\MassHunter\Library\NIST14.L	269735
							5	Hexacosyl heptafluorobutyrate	45	578.393	1000351-83-3	D:\MassHunter\Library\NIST14.L	272269
							6	Eicosyl pentafluoropropionate	45	444.303	1000351-80-8	D:\MassHunter\Library\NIST14.L	255065
							7	Hexacosyl trifluoroacetate	45	478.4	1000351-75-0	D:\MassHunter\Library\NIST14.L	262909
							8	Eicosyl heptafluorobutyrate	43	494.299	1000351-83-5	D:\MassHunter\Library\NIST14.L	265482
							9	Tetracosyl heptafluorobutyrate	43	550.362	1000351-83-7	D:\MassHunter\Library\NIST14.L	270846
							10	Tricosyl heptafluorobutyrate	43	536.346	1000351-83-4	D:\MassHunter\Library\NIST14.L	269821
							11	Octacosyl heptafluorobutyrate	43	606.425	1000351-83-6	D:\MassHunter\Library\NIST14.L	273239
							12	1-Hexadecanesulfonyl chloride	43	324.189	038775-38-1	D:\MassHunter\Library\NIST14.L	181967
							13	Docosyl pentafluoropropionate	41	472.334	1000351-80-9	D:\MassHunter\Library\NIST14.L	261805
							14	Heneicosyl heptafluorobutyrate	41	508.315	1000351-83-8	D:\MassHunter\Library\NIST14.L	267310
							15	Tricosyl pentafluoropropionate	41	486.35	1000351-81-0	D:\MassHunter\Library\NIST14.L	264400
							16	Triacontyl pentafluoropropionate	38	584.459	1000351-80-0	D:\MassHunter\Library\NIST14.L	272551
							17	Dotriacontyl trifluoroacetate	38	562.494	1000351-75-4	D:\MassHunter\Library\NIST14.L	271581
							18	Dotriacontyl heptafluorobutyrate	38	662.487	1000351-84-2	D:\MassHunter\Library\NIST14.L	274582
							19	Triacontyl heptafluorobutyrate	30	634.456	1000351-83-2	D:\MassHunter\Library\NIST14.L	273984
							20	Tetratriacontyl trifluoroacetate	30	590.525	1000351-75-3	D:\MassHunter\Library\NIST14.L	272754
8	21.232	3171	911015	29398	65302	0.044	1	Methyl 7-methylhexadecanoate	46	284.272	018720-85-9	D:\MassHunter\Library\NIST14.L	144295
							2	Heptadecanoic acid, methyl ester	46	284.272	001731-92-6	D:\MassHunter\Library\NIST14.L	144319
							3	Hexadecanoic acid, 14-methyl-, methyl ester	38	284.272	002490-49-5	D:\MassHunter\Library\NIST14.L	144335
							4	Hexadecanoic acid, 15-methyl-, methyl ester	38	284.272	006929-04-0	D:\MassHunter\Library\NIST14.L	144338
							5	Heptadecanoic acid, methyl ester	30	284.272	001731-92-6	D:\MassHunter\Library\NIST14.L	144318
							6	Heptadecanoic acid, methyl ester	30	284.272	001731-92-6	D:\MassHunter\Library\NIST14.L	144315
							7	Hexadecanoic acid, 14-methyl-, methyl ester	30	284.272	002490-49-5	D:\MassHunter\Library\NIST14.L	144339
							8	Heptadecanoic acid, methyl ester	30	284.272	001731-92-6	D:\MassHunter\Library\NIST14.L	144317
							9	Methyl tetradecanoate	27	242.225	000124-10-7	D:\MassHunter\Library\NIST14.L	104289
							10	Methyl 10-methyl-hexadecanoate	25	284.272	1000336-50-9	D:\MassHunter\Library\NIST14.L	144300
							11	9-Hexadecenoic acid, methyl ester, (Z)-	25	268.24	001120-25-8	D:\MassHunter\Library\NIST14.L	128698
							12	Tetradecanoic acid, 5,9,13-trimethyl-, methyl ester	25	284.272	056196-55-5	D:\MassHunter\Library\NIST14.L	144343
							13	Methyl 6-methyloctanoate	22	172.146	005129-62-4	D:\MassHunter\Library\NIST14.L	41251
							14	Pentadecanoic acid, 14-methyl-, methyl ester	22	270.256	005129-60-2	D:\MassHunter\Library\NIST14.L	130841
							15	Hexadecanoic acid, 5-methyl-, methyl ester	11	284.272	077828-59-2	D:\MassHunter\Library\NIST14.L	144331
							16	2-Trimethylsilyl-1,3-dithiane	11	192.046	013411-42-2	D:\MassHunter\Library\NIST14.L	58030
							17	2-Trimethylsilyl-1,3-dithiane	11	192.046	013411-42-2	D:\MassHunter\Library\NIST14.L	58031
							18	2-Hexadecenoic acid, methyl ester, (E)-	10	268.24	002825-81-2	D:\MassHunter\Library\NIST14.L	128691
							19	Hexadecanoic acid, 14-methyl-, methyl ester	10	284.272	002490-49-5	D:\MassHunter\Library\NIST14.L	144337
							20	2-Trimethylsilyl-1,3-dithiane	10	192.046	013411-42-2	D:\MassHunter\Library\NIST14.L	58032
9	22.479	3389	2762679	106840	146574	0.04	1	9,12-Octadecadienoic acid (Z,Z)-, methyl ester	99	294.256	000112-63-0	D:\MassHunter\Library\NIST14.L	153892
							2	9,12-Octadecadienoic acid, methyl ester	99	294.256	002462-85-3	D:\MassHunter\Library\NIST14.L	153873
							3	10,13-Octadecadienoic acid, methyl ester	99	294.256	056554-62-2	D:\MassHunter\Library\NIST14.L	153881
							4	9,12-Octadecadienoic acid (Z,Z)-, methyl ester	98	294.256	000112-63-0	D:\MassHunter\Library\NIST14.L	153890
							5	9,15-Octadecadienoic acid, methyl ester, (Z,Z)-	97	294.256	017309-05-6	D:\MassHunter\Library\NIST14.L	153899
							6	Methyl 10-trans,12-cis-octadecadienoate	97	294.256	1000336-44-2	D:\MassHunter\Library\NIST14.L	153874
							7	9,12-Octadecadienoic acid, methyl ester, (E,E)-	97	294.256	002566-97-4	D:\MassHunter\Library\NIST14.L	153898
							8	9,12-Octadecadienoic acid (Z,Z)-, methyl ester	96	294.256	000112-63-0	D:\MassHunter\Library\NIST14.L	153891
							9	11,14-Octadecadienoic acid, methyl ester	96	294.256	056554-61-1	D:\MassHunter\Library\NIST14.L	153880
							10	6,9-Octadecadienoic acid, methyl ester	92	294.256	056599-55-4	D:\MassHunter\Library\NIST14.L	153867
							11	Methyl 7,12-octadecadienoate	91	294.256	1000336-43-8	D:\MassHunter\Library\NIST14.L	153843
							12	1-Pentadecyne	91	208.219	000765-13-9	D:\MassHunter\Library\NIST14.L	72730
							13	6,9-Octadecadienoic acid, methyl ester	90	294.256	056599-55-4	D:\MassHunter\Library\NIST14.L	153864
							14	7,10-Octadecadienoic acid, methyl ester	90	294.256	056554-24-6	D:\MassHunter\Library\NIST14.L	153871
							15	9,11-Octadecadienoic acid, methyl ester, (E,E)-	89	294.256	013038-47-6	D:\MassHunter\Library\NIST14.L	153895
							16	Cyclohexene, 4-(4-ethylcyclohexyl)-1-pentyl-	89	262.266	301643-32-3	D:\MassHunter\Library\NIST14.L	123186
							17	12,15-Octadecadienoic acid, methyl ester	83	294.256	057156-97-5	D:\MassHunter\Library\NIST14.L	153885
							18	11,14-Octadecadienoic acid, methyl ester	83	294.256	056554-61-1	D:\MassHunter\Library\NIST14.L	153884
							19	E,Z-1,3,12-Nonadecatriene	83	262.266	1000131-11-3	D:\MassHunter\Library\NIST14.L	123183
							20	13-Tetradece-11-yn-1-ol	83	208.183	1000131-00-4	D:\MassHunter\Library\NIST14.L	72625
10	22.599	3410	5523146	205129	246607	0.042	1	9-Octadecenoic acid, methyl ester, (E)-	99	296.272	001937-62-8	D:\MassHunter\Library\NIST14.L	155754
							2	9-Octadecenoic acid, methyl ester, (E)-	99	296.272	001937-62-8	D:\MassHunter\Library\NIST14.L	155758
							3	9-Octadecenoic acid (Z)-, methyl ester	99	296.272	000112-62-9	D:\MassHunter\Library\NIST14.L	155751
							4	9-Octadecenoic acid (Z)-, methyl ester	99	296.272	000112-62-9	D:\MassHunter\Library\NIST14.L	155750
							5	11-Octadecenoic acid, methyl ester	99	296.272	052380-33-3	D:\MassHunter\Library\NIST14.L	155737
							6	9-Octadecenoic acid, methyl ester	95	296.272	002462-84-2	D:\MassHunter\Library\NIST14.L	155721
							7	7-Octadecenoic acid, methyl ester	95	296.272	057396-98-2	D:\MassHunter\Library\NIST14.L	155720
							8	8-Octadecenoic acid, methyl ester	95	296.272	002345-29-1	D:\MassHunter\Library\NIST14.L	155719
							9	trans-13-Octadecenoic acid, methyl ester	93	296.272	1000333-61-3	D:\MassHunter\Library\NIST14.L	155762
							10	11-Octadecenoic acid, methyl ester	92	296.272	052380-33-3	D:\MassHunter\Library\NIST14.L	155736
							11	9-Octadecenoic acid (Z)-, methyl ester	91	296.272	000112-62-9	D:\MassHunter\Library\NIST14.L	155748
							12	6-Octadecenoic acid, methyl ester, (Z)-	90	296.272	002777-58-4	D:\MassHunter\Library\NIST14.L	155752
							13	6-Octadecenoic acid, methyl ester	90	296.272	052355-31-4	D:\MassHunter\Library\NIST14.L	155723
							14	cis-13-Octadecenoic acid, methyl ester	86	296.272	1000333-58-3	D:\MassHunter\Library\NIST14.L	155747
							15	6-Octadecenoic acid, methyl ester, (Z)-	83	296.272	002777-58-4	D:\MassHunter\Library\NIST14.L	155755
							16	6-Octadecenoic acid, methyl ester, (Z)-	78	296.272	002777-58-4	D:\MassHunter\Library\NIST14.L	155756
							17	10-Octadecenoic acid, methyl ester	70	296.272	013481-95-3	D:\MassHunter\Library\NIST14.L	155731
							18	15-Octadecenoic acid, methyl ester	64	296.272	004764-72-1	D:\MassHunter\Library\NIST14.L	155729
							19	9-Octadecenoic acid, methyl ester, (E)-	64	296.272	001937-62-8	D:\MassHunter\Library\NIST14.L	155757
							20	3-Octadecenoic acid, methyl ester	64	296.272	056599-33-8	D:\MassHunter\Library\NIST14.L	155725
11	22.811	3447	404778	14040	59495	0.042	1	Eicosyl nonyl ether	49	424.464	1000406-37-8	D:\MassHunter\Library\NIST14.L	248659
							2	1-Decanol, 2-hexyl-	43	242.261	002425-77-6	D:\MassHunter\Library\NIST14.L	104440
							3	Acetic acid, chloro-, octadecyl ester	38	346.264	005348-82-3	D:\MassHunter\Library\NIST14.L	202590
							4	Hexacosyl propyl ether	38	424.464	1000406-28-4	D:\MassHunter\Library\NIST14.L	248661
							5	Methyl tetratriacontyl ether	38	508.558	1000406-30-1	D:\MassHunter\Library\NIST14.L	267425
							6	Undec-10-ynoic acid, tetradecyl ester	38	378.35	1000406-16-7	D:\MassHunter\Library\NIST14.L	226256
							7	3-Chloropropionic acid, heptadecyl ester	38	346.264	1000283-05-1	D:\MassHunter\Library\NIST14.L	202592
							8	Pentadecafluorooctanoic acid, octadecyl ester	38	666.255	1000406-04-8	D:\MassHunter\Library\NIST14.L	274630
							9	Carbonic acid, hexadecyl 2,2,2-trichloroethyl ester	38	416.165	1000314-56-2	D:\MassHunter\Library\NIST14.L	245419
							10	Octacosyl propyl ether	30	452.496	1000406-28-5	D:\MassHunter\Library\NIST14.L	257323
							11	Propyl triacontyl ether	30	480.527	1000406-28-6	D:\MassHunter\Library\NIST14.L	263356
							12	Acetic acid, trifluoro-, dodecyl ester	30	282.181	006222-00-0	D:\MassHunter\Library\NIST14.L	141532
							13	Dotriacontyl propyl ether	30	508.558	1000406-28-7	D:\MassHunter\Library\NIST14.L	267423
							14	2(1H)-Naphthalenone, octahydro-4a-methyl-7-(1-methylethyl)-, (4a.alpha.,7.beta.,8a.beta.)-	25	208.183	054594-42-2	D:\MassHunter\Library\NIST14.L	72669
							15	1-Hexadecanol	20	242.261	036653-82-4	D:\MassHunter\Library\NIST14.L	104424
							16	2,6-Octadiene, 2,6-dimethyl-	20	138.141	002792-39-4	D:\MassHunter\Library\NIST14.L	17321
							17	1-Octadecanol	20	270.292	000112-92-5	D:\MassHunter\Library\NIST14.L	130949
							18	Ethylidenecycloheptane	15	124.125	010494-87-8	D:\MassHunter\Library\NIST14.L	10853
							19	Cycloundecanone, oxime	15	183.162	003189-61-5	D:\MassHunter\Library\NIST14.L	50403
							20	Pentyl triacontyl ether	15	508.558	1000406-42-5	D:\MassHunter\Library\NIST14.L	267422
12	23.068	3492	4599278	182659	231330	0.039	1	Heptadecanoic acid, 16-methyl-, methyl ester	99	298.287	005129-61-3	D:\MassHunter\Library\NIST14.L	157951
							2	Methyl stearate	98	298.287	000112-61-8	D:\MassHunter\Library\NIST14.L	157879
							3	Methyl stearate	98	298.287	000112-61-8	D:\MassHunter\Library\NIST14.L	157882
							4	Methyl stearate	98	298.287	000112-61-8	D:\MassHunter\Library\NIST14.L	157885
							5	Heptadecanoic acid, 16-methyl-, methyl ester	98	298.287	005129-61-3	D:\MassHunter\Library\NIST14.L	157955
							6	Methyl stearate	98	298.287	000112-61-8	D:\MassHunter\Library\NIST14.L	157881
							7	Methyl stearate	98	298.287	000112-61-8	D:\MassHunter\Library\NIST14.L	157880
							8	Methyl stearate	97	298.287	000112-61-8	D:\MassHunter\Library\NIST14.L	157883
							9	Methyl stearate	96	298.287	000112-61-8	D:\MassHunter\Library\NIST14.L	157884
							10	Heptadecanoic acid, 16-methyl-, methyl ester	94	298.287	005129-61-3	D:\MassHunter\Library\NIST14.L	157956
							11	Pentadecanoic acid, methyl ester	93	256.24	007132-64-1	D:\MassHunter\Library\NIST14.L	117470
							12	Methyl 9-methyltetradecanoate	93	256.24	213617-69-7	D:\MassHunter\Library\NIST14.L	117450
							13	Heptadecanoic acid, 10-methyl-, methyl ester	91	298.287	002490-25-7	D:\MassHunter\Library\NIST14.L	157950
							14	Tetradecanoic acid, 12-methyl-, methyl ester, (S)-	83	256.24	062691-05-8	D:\MassHunter\Library\NIST14.L	117491
							15	Hexadecanoic acid, 15-methyl-, methyl ester	83	284.272	006929-04-0	D:\MassHunter\Library\NIST14.L	144338
							16	Methyl tetradecanoate	81	242.225	000124-10-7	D:\MassHunter\Library\NIST14.L	104290
							17	Pentadecanoic acid, methyl ester	81	256.24	007132-64-1	D:\MassHunter\Library\NIST14.L	117468
							18	Methyl tetradecanoate	80	242.225	000124-10-7	D:\MassHunter\Library\NIST14.L	104286
							19	Pentadecanoic acid, methyl ester	76	256.24	007132-64-1	D:\MassHunter\Library\NIST14.L	117472
							20	Cyclopentanetridecanoic acid, methyl ester	72	296.272	024828-61-3	D:\MassHunter\Library\NIST14.L	155765
13	23.332	3538	2176645	23212	86698	0.117	1	Undec-10-ynoic acid, undecyl ester	70	336.303	1000406-16-4	D:\MassHunter\Library\NIST14.L	193960
							2	Undec-10-ynoic acid, tetradecyl ester	64	378.35	1000406-16-7	D:\MassHunter\Library\NIST14.L	226256
							3	Heptafluorobutyric acid, pentadecyl ester	64	424.221	959261-23-5	D:\MassHunter\Library\NIST14.L	248207
							4	Pentafluoropropionic acid, pentadecyl ester	64	374.224	959092-08-1	D:\MassHunter\Library\NIST14.L	223346
							5	Pentafluoropropionic acid, tetradecyl ester	60	360.209	006222-06-6	D:\MassHunter\Library\NIST14.L	213156
							6	n-Nonadecanol-1	60	284.308	001454-84-8	D:\MassHunter\Library\NIST14.L	144419
							7	Tetradecyl trifluoroacetate	60	310.212	006222-02-2	D:\MassHunter\Library\NIST14.L	168807
							8	Cyclododecane	60	168.188	000294-62-2	D:\MassHunter\Library\NIST14.L	38265
							9	1,1'-Bicyclohexyl, 2-butyl-	50	222.235	054889-99-5	D:\MassHunter\Library\NIST14.L	85938
							10	Carbonic acid, octadecyl 2,2,2-trichloroethyl ester	50	444.196	1000314-56-3	D:\MassHunter\Library\NIST14.L	255002
							11	1-Octadecanol	49	270.292	000112-92-5	D:\MassHunter\Library\NIST14.L	130949
							12	Heptafluorobutyric acid, n-tetradecyl ester	49	410.206	007365-36-8	D:\MassHunter\Library\NIST14.L	242674
							13	2- Chloropropionic acid, octadecyl ester	46	360.28	088104-31-8	D:\MassHunter\Library\NIST14.L	213510
							14	Pentafluoropropionic acid, heptadecyl ester	46	402.256	959218-78-1	D:\MassHunter\Library\NIST14.L	239534
							15	9-Oxabicyclo[6.1.0]nonane	45	126.104	000286-62-4	D:\MassHunter\Library\NIST14.L	11611
							16	1,2-Epoxy-5,9-cyclododecadiene	44	178.136	000943-93-1	D:\MassHunter\Library\NIST14.L	46122
							17	8-Methyloctahydrocoumarin	42	168.115	021197-56-8	D:\MassHunter\Library\NIST14.L	37853
							18	Cyclohexanamine, N-cyclooctylidene-	38	207.199	054699-42-2	D:\MassHunter\Library\NIST14.L	71628
							19	9,12-Octadecadien-1-ol, (Z,Z)-	38	266.261	000506-43-4	D:\MassHunter\Library\NIST14.L	126845
							20	(3E,7E)-1,5,5,8-Tetramethylcycloundeca-3,7-dienol	35	222.198	028446-26-6	D:\MassHunter\Library\NIST14.L	85760
14	23.429	3555	190769	9989	79131	0.032	1	9,17-Octadecadienal, (Z)-	70	264.245	056554-35-9	D:\MassHunter\Library\NIST14.L	125003
							2	Oleic Acid	60	282.256	000112-80-1	D:\MassHunter\Library\NIST14.L	142071
							3	Oleic Acid	53	282.256	000112-80-1	D:\MassHunter\Library\NIST14.L	142070
							4	1,2-Oxaborole, 2,3,4-triethyl-2,5-dihydro-5,5-dimethyl-	47	180.169	061142-64-1	D:\MassHunter\Library\NIST14.L	47875
							5	1H-Indene, 2-butyl-5-hexyloctahydro-	46	264.282	055044-33-2	D:\MassHunter\Library\NIST14.L	125026
							6	4,4-Diallyl-cyclohexanone	42	178.136	1000186-50-2	D:\MassHunter\Library\NIST14.L	46104
							7	Carbonic acid, octadecyl 2,2,2-trichloroethyl ester	42	444.196	1000314-56-3	D:\MassHunter\Library\NIST14.L	255002
							8	9-Octadecenoic acid (Z)-, 2-hydroxy-1-(hydroxymethyl)ethyl ester	41	356.293	003443-84-3	D:\MassHunter\Library\NIST14.L	210570
							9	3H-Naphth[1,8a-b]oxiren-2(1aH)-one, hexahydro-	35	166.099	026923-55-7	D:\MassHunter\Library\NIST14.L	36318
							10	1,1'-Bicyclohexyl, 2-(2-methylpropyl)-, trans-	35	222.235	055012-77-6	D:\MassHunter\Library\NIST14.L	85946
							11	Eicosyl methyl ether	30	312.339	1000406-29-4	D:\MassHunter\Library\NIST14.L	171544
							12	Heptadecyl heptafluorobutyrate	30	452.253	959085-66-6	D:\MassHunter\Library\NIST14.L	256997
							13	13-Oxabicyclo[10.1.0]tridecane	25	182.167	000286-99-7	D:\MassHunter\Library\NIST14.L	49621
							14	3-Buten-2-ol, 4-(2,6,6-trimethyl-2-cyclohexen-1-yl)-, (3E)-	25	194.167	025312-34-9	D:\MassHunter\Library\NIST14.L	59819
							15	2,6,10-Dodecatrien-1-ol, 3,7,11-trimethyl-	25	222.198	004602-84-0	D:\MassHunter\Library\NIST14.L	85754
							16	Cyclododecanone	25	182.167	000830-13-7	D:\MassHunter\Library\NIST14.L	49579
							17	1,6-Octadiene, 5,7-dimethyl-, (R)-	20	138.141	085006-04-8	D:\MassHunter\Library\NIST14.L	17362
							18	Pentafluoropropionic acid, pentadecyl ester	20	374.224	959092-08-1	D:\MassHunter\Library\NIST14.L	223346
							19	7-Pentadecyne	20	208.219	022089-89-0	D:\MassHunter\Library\NIST14.L	72729
							20	Cyclohexene, 1,2-dimethyl-	15	110.11	001674-10-8	D:\MassHunter\Library\NIST14.L	6084
15	23.486	3565	46601	3554	75810	0.022	1	cis-Vaccenic acid	78	282.256	000506-17-2	D:\MassHunter\Library\NIST14.L	142073
							2	trans-13-Octadecenoic acid	64	282.256	000693-71-0	D:\MassHunter\Library\NIST14.L	142094
							3	Undec-10-ynoic acid, tetradecyl ester	64	378.35	1000406-16-7	D:\MassHunter\Library\NIST14.L	226256
							4	Oleic Acid	62	282.256	000112-80-1	D:\MassHunter\Library\NIST14.L	142069
							5	Iridomyrmecin	56	168.115	000485-43-8	D:\MassHunter\Library\NIST14.L	37821
							6	cis-13-Octadecenoic acid	55	282.256	013126-39-1	D:\MassHunter\Library\NIST14.L	142083
							7	Trichloroacetic acid, hexadecyl ester	53	386.155	074339-54-1	D:\MassHunter\Library\NIST14.L	230696
							8	6-Methyloctahydrocoumarin	49	168.115	080648-29-9	D:\MassHunter\Library\NIST14.L	37851
							9	Hexacosyl propyl ether	46	424.464	1000406-28-4	D:\MassHunter\Library\NIST14.L	248661
							10	1,1'-Bicyclohexyl, 2-butyl-	45	222.235	054889-99-5	D:\MassHunter\Library\NIST14.L	85938
							11	8-Methyloctahydrocoumarin	42	168.115	021197-56-8	D:\MassHunter\Library\NIST14.L	37853
							12	Methyl 6,8-dodecadienyl ether	42	196.183	1000130-99-9	D:\MassHunter\Library\NIST14.L	61762
							13	2-Hexenal, (E)-	42	98.073	006728-26-3	D:\MassHunter\Library\NIST14.L	3219
							14	Methyl tetratriacontyl ether	41	508.558	1000406-30-1	D:\MassHunter\Library\NIST14.L	267425
							15	Docosyl propyl ether	41	368.402	1000406-28-2	D:\MassHunter\Library\NIST14.L	219473
							16	Bicyclo[3.1.1]heptane, 2,6,6-trimethyl-, [1S-(1.alpha.,2.beta.,5.alpha.)]-	38	138.141	004755-33-3	D:\MassHunter\Library\NIST14.L	17428
							17	3H-Naphth[1,8a-b]oxiren-2(1aH)-one, hexahydro-	38	166.099	026923-55-7	D:\MassHunter\Library\NIST14.L	36318
							18	Cyclotetradecane	38	196.219	000295-17-0	D:\MassHunter\Library\NIST14.L	61847
							19	Pentafluoropropionic acid, tetradecyl ester	38	360.209	006222-06-6	D:\MassHunter\Library\NIST14.L	213156
							20	7-Hexadecen-1-ol, acetate, (Z)-	35	282.256	023192-42-9	D:\MassHunter\Library\NIST14.L	142104
16	23.732	3608	778094	22683	97481	0.052	1	Oleic Acid	58	282.256	000112-80-1	D:\MassHunter\Library\NIST14.L	142070
							2	(Z)-Decyl icos-9-enoate	46	450.444	1000414-43-4	D:\MassHunter\Library\NIST14.L	256742
							3	9-Octadecenoic acid (Z)-, octadecyl ester	45	534.538	017673-49-3	D:\MassHunter\Library\NIST14.L	269762
							4	2-Methyl-Z,Z-3,13-octadecadienol	45	280.277	1000130-90-5	D:\MassHunter\Library\NIST14.L	140253
							5	Cyclohexane, 1-(1,5-dimethylhexyl)-4-(4-methylpentyl)-	42	280.313	056009-20-2	D:\MassHunter\Library\NIST14.L	140287
							6	17-Pentatriacontene	35	490.548	006971-40-0	D:\MassHunter\Library\NIST14.L	265112
							7	Eicosyl pentafluoropropionate	25	444.303	1000351-80-8	D:\MassHunter\Library\NIST14.L	255065
							8	1-Eicosene	25	280.313	003452-07-1	D:\MassHunter\Library\NIST14.L	140271
							9	Cyclopropanecarboxamide, N-n-propyl	25	127.1	026389-59-3	D:\MassHunter\Library\NIST14.L	12109
							10	Pentafluoropropionic acid, octadecyl ester	25	416.271	959261-25-7	D:\MassHunter\Library\NIST14.L	245514
							11	Stibine, triethyl-	25	208.021	000617-85-6	D:\MassHunter\Library\NIST14.L	72839
							12	Triacontyl pentafluoropropionate	25	584.459	1000351-80-0	D:\MassHunter\Library\NIST14.L	272551
							13	Tricosyl trifluoroacetate	25	436.353	1000351-75-1	D:\MassHunter\Library\NIST14.L	252569
							14	Docosyl pentafluoropropionate	25	472.334	1000351-80-9	D:\MassHunter\Library\NIST14.L	261805
							15	Octacosanol	25	410.449	000557-61-9	D:\MassHunter\Library\NIST14.L	243187
							16	Octacosyl trifluoroacetate	20	506.431	1000351-74-9	D:\MassHunter\Library\NIST14.L	267158
							17	Methanone, (2,4-dihydroxy-6-methylphenyl)(2-hydroxy-4-methoxy-6-methylphenyl)-	20	288.1	021147-34-2	D:\MassHunter\Library\NIST14.L	147838
							18	Eicosyl heptafluorobutyrate	15	494.299	1000351-83-5	D:\MassHunter\Library\NIST14.L	265482
							19	Octacosyl heptafluorobutyrate	15	606.425	1000351-83-6	D:\MassHunter\Library\NIST14.L	273239
							20	Dotriacontyl heptafluorobutyrate	15	662.487	1000351-84-2	D:\MassHunter\Library\NIST14.L	274582
17	23.772	3615	747645	27416	104085	0.036	1	(2S,3S,6S)-6-Isopropyl-3-methyl-2-(prop-1-en-2-yl)-3-vinylcyclohexanone	64	220.183	021698-44-2	D:\MassHunter\Library\NIST14.L	83651
							2	9-Octadecenoic acid, (E)-	55	282.256	000112-79-8	D:\MassHunter\Library\NIST14.L	142088
							3	Oleic Acid	51	282.256	000112-80-1	D:\MassHunter\Library\NIST14.L	142071
							4	Stibine, triethyl-	50	208.021	000617-85-6	D:\MassHunter\Library\NIST14.L	72839
							5	Octadec-9-enoic acid	47	282.256	1000190-13-7	D:\MassHunter\Library\NIST14.L	142076
							6	(S,S,S,S)-1,1'-Bicyclopentyl-2,2'-dicarboxaldehyde	42	194.131	1000099-28-5	D:\MassHunter\Library\NIST14.L	59619
							7	1H-Benzocyclohepten-7-ol, 2,3,4,4a,5,6,7,8-octahydro-1,1,4a,7-tetramethyl-, cis-	42	222.198	006892-80-4	D:\MassHunter\Library\NIST14.L	85824
							8	9,17-Octadecadienal, (Z)-	42	264.245	056554-35-9	D:\MassHunter\Library\NIST14.L	125003
							9	Androstane-2,11-dione, (5.alpha.)-	41	288.209	001449-57-6	D:\MassHunter\Library\NIST14.L	148165
							10	Carbonic acid, hexadecyl 2,2,2-trichloroethyl ester	38	416.165	1000314-56-2	D:\MassHunter\Library\NIST14.L	245419
							11	2- Chloropropionic acid, octadecyl ester	38	360.28	088104-31-8	D:\MassHunter\Library\NIST14.L	213510
							12	Heptafluorobutyric acid, pentadecyl ester	35	424.221	959261-23-5	D:\MassHunter\Library\NIST14.L	248207
							13	Sesquicineole	35	222.198	090131-02-5	D:\MassHunter\Library\NIST14.L	85699
							14	Dichloroacetic acid, heptadecyl ester	35	366.209	1000282-98-2	D:\MassHunter\Library\NIST14.L	217449
							15	Methyl tetratriacontyl ether	35	508.558	1000406-30-1	D:\MassHunter\Library\NIST14.L	267425
							16	Pentafluoropropionic acid, pentadecyl ester	35	374.224	959092-08-1	D:\MassHunter\Library\NIST14.L	223346
							17	Trifluoroacetic acid, pentadecyl ester	35	324.228	959010-23-2	D:\MassHunter\Library\NIST14.L	182086
							18	n-Nonadecanol-1	35	284.308	001454-84-8	D:\MassHunter\Library\NIST14.L	144417
							19	2H-Benzocyclohepten-2-one, decahydro-9a-methyl-, trans-	25	180.151	055103-67-8	D:\MassHunter\Library\NIST14.L	47947
							20	9-Borabicyclo[3.3.1]nonan-9-amine, N-methyl-	25	151.153	063366-66-5	D:\MassHunter\Library\NIST14.L	25776
18	23.795	3619	510657	24680	102183	0.034	1	Cyclohexane, 1-(1,5-dimethylhexyl)-4-(4-methylpentyl)-	91	280.313	056009-20-2	D:\MassHunter\Library\NIST14.L	140287
							2	7-Pentadecyne	60	208.219	022089-89-0	D:\MassHunter\Library\NIST14.L	72729
							3	cis-Vaccenic acid	59	282.256	000506-17-2	D:\MassHunter\Library\NIST14.L	142073
							4	Heptafluorobutyric acid, pentadecyl ester	50	424.221	959261-23-5	D:\MassHunter\Library\NIST14.L	248207
							5	Trifluoroacetic acid, pentadecyl ester	50	324.228	959010-23-2	D:\MassHunter\Library\NIST14.L	182086
							6	Octadec-9-enoic acid	50	282.256	1000190-13-7	D:\MassHunter\Library\NIST14.L	142076
							7	Oleic Acid	46	282.256	000112-80-1	D:\MassHunter\Library\NIST14.L	142069
							8	9-Eicosene, (E)-	46	280.313	074685-29-3	D:\MassHunter\Library\NIST14.L	140276
							9	Docosyl methyl ether	45	340.371	1000406-29-5	D:\MassHunter\Library\NIST14.L	197678
							10	1-Heneicosanol	41	312.339	015594-90-8	D:\MassHunter\Library\NIST14.L	171539
							11	1-Bromo-11-iodoundecane	41	359.995	139123-69-6	D:\MassHunter\Library\NIST14.L	212906
							12	1,1'-Bicyclohexyl, 2-butyl-	41	222.235	054889-99-5	D:\MassHunter\Library\NIST14.L	85938
							13	Octadecane, 1-chloro-	40	288.258	003386-33-2	D:\MassHunter\Library\NIST14.L	148107
							14	11,13-Dimethyl-12-tetradecen-1-ol acetate	38	282.256	1000130-81-0	D:\MassHunter\Library\NIST14.L	142133
							15	1-Eicosene	35	280.313	003452-07-1	D:\MassHunter\Library\NIST14.L	140271
							16	7-Tetradecyne	35	194.203	035216-11-6	D:\MassHunter\Library\NIST14.L	59860
							17	2-Cyclohexen-1-one, 3,5,5-trimethyl-4-(3-oxobutyl)-	25	208.146	074233-41-3	D:\MassHunter\Library\NIST14.L	72497
							18	13-Oxabicyclo[10.1.0]tridecane	25	182.167	000286-99-7	D:\MassHunter\Library\NIST14.L	49622
							19	9,17-Octadecadienal, (Z)-	25	264.245	056554-35-9	D:\MassHunter\Library\NIST14.L	125003
							20	Pentafluoropropionic acid, hexadecyl ester	20	388.24	006222-07-7	D:\MassHunter\Library\NIST14.L	231944
19	24.59	3758	435871	16962	85899	0.04	1	Cyclohexane, 1-(1,5-dimethylhexyl)-4-(4-methylpentyl)-	93	280.313	056009-20-2	D:\MassHunter\Library\NIST14.L	140287
							2	2- Chloropropionic acid, pentadecyl ester	76	318.233	1000292-44-1	D:\MassHunter\Library\NIST14.L	176905
							3	1-Tetracosene	70	336.376	010192-32-2	D:\MassHunter\Library\NIST14.L	193999
							4	Behenic alcohol	70	326.355	000661-19-8	D:\MassHunter\Library\NIST14.L	184686
							5	Pentadecafluorooctanoic acid, octadecyl ester	68	666.255	1000406-04-8	D:\MassHunter\Library\NIST14.L	274630
							6	n-Nonadecanol-1	58	284.308	001454-84-8	D:\MassHunter\Library\NIST14.L	144417
							7	Pentafluoropropionic acid, hexadecyl ester	55	388.24	006222-07-7	D:\MassHunter\Library\NIST14.L	231944
							8	1-Heptacosanol	55	396.433	002004-39-9	D:\MassHunter\Library\NIST14.L	236742
							9	Octacosyl heptafluorobutyrate	55	606.425	1000351-83-6	D:\MassHunter\Library\NIST14.L	273239
							10	Dotriacontyl heptafluorobutyrate	55	662.487	1000351-84-2	D:\MassHunter\Library\NIST14.L	274582
							11	Docosyl methyl ether	55	340.371	1000406-29-5	D:\MassHunter\Library\NIST14.L	197678
							12	n-Tetracosanol-1	55	354.386	000506-51-4	D:\MassHunter\Library\NIST14.L	209168
							13	Octadecyl trifluoroacetate	55	366.275	079392-43-1	D:\MassHunter\Library\NIST14.L	217522
							14	Triacontyl acetate	53	480.491	041755-58-2	D:\MassHunter\Library\NIST14.L	263346
							15	Cycloeicosane	50	280.313	000296-56-0	D:\MassHunter\Library\NIST14.L	140274
							16	Pentafluoropropionic acid, heptadecyl ester	49	402.256	959218-78-1	D:\MassHunter\Library\NIST14.L	239534
							17	Heptafluorobutyric acid, n-octadecyl ester	49	466.268	000400-57-7	D:\MassHunter\Library\NIST14.L	260393
							18	Carbonic acid, octadecyl 2,2,2-trichloroethyl ester	49	444.196	1000314-56-3	D:\MassHunter\Library\NIST14.L	255002
							19	1-Hexadecanol, 2-methyl-	49	256.277	002490-48-4	D:\MassHunter\Library\NIST14.L	117561
							20	Octacosanol	45	410.449	000557-61-9	D:\MassHunter\Library\NIST14.L	243187
20	26.519	4095	1808204	54016	146413	0.048	1	Methyl 18-methylnonadecanoate	93	326.318	1000352-20-6	D:\MassHunter\Library\NIST14.L	184595
							2	Heptadecanoic acid, methyl ester	83	284.272	001731-92-6	D:\MassHunter\Library\NIST14.L	144319
							3	Eicosanoic acid, methyl ester	80	326.318	001120-28-1	D:\MassHunter\Library\NIST14.L	184596
							4	Nonadecanoic acid, 10-methyl-, methyl ester	70	326.318	055334-32-2	D:\MassHunter\Library\NIST14.L	184632
							5	Eicosanoic acid, methyl ester	64	326.318	001120-28-1	D:\MassHunter\Library\NIST14.L	184599
							6	Hexadecanoic acid, 15-methyl-, methyl ester	58	284.272	006929-04-0	D:\MassHunter\Library\NIST14.L	144340
							7	Methyl 7-methylhexadecanoate	58	284.272	018720-85-9	D:\MassHunter\Library\NIST14.L	144295
							8	Heptadecanoic acid, methyl ester	53	284.272	001731-92-6	D:\MassHunter\Library\NIST14.L	144315
							9	Hexadecanoic acid, 14-methyl-, methyl ester	52	284.272	002490-49-5	D:\MassHunter\Library\NIST14.L	144335
							10	Heptadecanoic acid, methyl ester	49	284.272	001731-92-6	D:\MassHunter\Library\NIST14.L	144318
							11	eicosanoic acid, 2-methyl-	49	326.318	1000402-37-5	D:\MassHunter\Library\NIST14.L	184586
							12	Heptadecanoic acid, methyl ester	47	284.272	001731-92-6	D:\MassHunter\Library\NIST14.L	144317
							13	Tetradecanoic acid, 12-methyl-, methyl ester	46	256.24	005129-66-8	D:\MassHunter\Library\NIST14.L	117485
							14	Hexadecanoic acid, methyl ester	43	270.256	000112-39-0	D:\MassHunter\Library\NIST14.L	130818
							15	Methyl 8-methyl-decanoate	35	200.178	1000336-49-1	D:\MassHunter\Library\NIST14.L	65001
							16	Methyl 4,8-dimethylnonanoate	27	200.178	013758-80-0	D:\MassHunter\Library\NIST14.L	65025
							17	12-Tridecynoic acid, methyl ester	22	224.178	056909-01-4	D:\MassHunter\Library\NIST14.L	87607
							18	Nonadecanoic acid, 11-methyl-, methyl ester	11	326.318	055334-33-3	D:\MassHunter\Library\NIST14.L	184631
							19	1,4-Dioxane, 2-[3-[3,3-dimethyl-2-(1-methylethyl)oxiranyl]-1-methylene-2-propynyl]-	11	250.157	063922-60-1	D:\MassHunter\Library\NIST14.L	111575
							20	p-(2-Acetoxyethoxy)toluene	11	194.094	006807-11-0	D:\MassHunter\Library\NIST14.L	59224
21	26.73	4132	2336598	35854	134082	0.093	1	Eicosane	87	282.329	000112-95-8	D:\MassHunter\Library\NIST14.L	142240
							2	13-Tetradecen-1-ol acetate	83	254.225	056221-91-1	D:\MassHunter\Library\NIST14.L	115330
							3	Tetrapentacontane, 1,54-dibromo-	81	914.682	1000156-09-4	D:\MassHunter\Library\NIST14.L	276082
							4	Ditetradecyl ether	74	410.449	005412-98-6	D:\MassHunter\Library\NIST14.L	243190
							5	1,1,3,6-tetramethyl-2-(3,6,10,13,14-pentamethyl-3-ethyl-pentadecyl)cyclohexane	74	448.501	1000373-94-3	D:\MassHunter\Library\NIST14.L	256339
							6	Isobutyl octadecyl ether	62	326.355	1000406-32-9	D:\MassHunter\Library\NIST14.L	184690
							7	Nonahexacontanoic acid	62	999.07	040710-32-5	D:\MassHunter\Library\NIST14.L	276185
							8	Docosyl nonyl ether	58	452.496	1000406-37-9	D:\MassHunter\Library\NIST14.L	257322
							9	Eicosane	50	282.329	000112-95-8	D:\MassHunter\Library\NIST14.L	142238
							10	Dotriacontane, 1-iodo-	49	576.413	1000406-32-4	D:\MassHunter\Library\NIST14.L	272203
							11	Heptafluorobutyric acid, pentadecyl ester	42	424.221	959261-23-5	D:\MassHunter\Library\NIST14.L	248207
							12	5-Eicosene, (E)-	42	280.313	074685-30-6	D:\MassHunter\Library\NIST14.L	140275
							13	n-Tetracosanol-1	41	354.386	000506-51-4	D:\MassHunter\Library\NIST14.L	209170
							14	Tetradecyl trifluoroacetate	38	310.212	006222-02-2	D:\MassHunter\Library\NIST14.L	168807
							15	1-Nonadecene	38	266.297	018435-45-5	D:\MassHunter\Library\NIST14.L	126868
							16	11-Methyldodecanol	38	200.214	085763-57-1	D:\MassHunter\Library\NIST14.L	65236
							17	Trifluoroacetic acid, pentadecyl ester	38	324.228	959010-23-2	D:\MassHunter\Library\NIST14.L	182086
							18	12-Methyl-E,E-2,13-octadecadien-1-ol	30	280.277	1000130-90-4	D:\MassHunter\Library\NIST14.L	140258
							19	1-Octadecene	30	252.282	000112-88-9	D:\MassHunter\Library\NIST14.L	113633
							20	Cyclotetradecane	25	196.219	000295-17-0	D:\MassHunter\Library\NIST14.L	61847
22	27.205	4215	569985	7021	128319	0.112	1	Dotriacontyl heptafluorobutyrate	46	662.487	1000351-84-2	D:\MassHunter\Library\NIST14.L	274582
							2	Dotriacontyl trifluoroacetate	46	562.494	1000351-75-4	D:\MassHunter\Library\NIST14.L	271581
							3	Hexacosyl heptafluorobutyrate	46	578.393	1000351-83-3	D:\MassHunter\Library\NIST14.L	272269
							4	Octacosyl trifluoroacetate	46	506.431	1000351-74-9	D:\MassHunter\Library\NIST14.L	267158
							5	Triacontyl pentafluoropropionate	46	584.459	1000351-80-0	D:\MassHunter\Library\NIST14.L	272551
							6	Tetratriacontyl trifluoroacetate	46	590.525	1000351-75-3	D:\MassHunter\Library\NIST14.L	272754
							7	Hexatriacontyl trifluoroacetate	46	618.556	1000351-88-6	D:\MassHunter\Library\NIST14.L	273578
							8	Triacontyl heptafluorobutyrate	46	634.456	1000351-83-2	D:\MassHunter\Library\NIST14.L	273984
							9	Triacontyl trifluoroacetate	46	534.462	1000351-75-7	D:\MassHunter\Library\NIST14.L	269735
							10	17-Pentatriacontene	42	490.548	006971-40-0	D:\MassHunter\Library\NIST14.L	265112
							11	Carbonic acid, octadecyl 2,2,2-trichloroethyl ester	42	444.196	1000314-56-3	D:\MassHunter\Library\NIST14.L	255002
							12	1-Decanol, 2-hexyl-	42	242.261	002425-77-6	D:\MassHunter\Library\NIST14.L	104440
							13	Heptafluorobutyric acid, n-octadecyl ester	38	466.268	000400-57-7	D:\MassHunter\Library\NIST14.L	260393
							14	Pentafluoropropionic acid, heptadecyl ester	38	402.256	959218-78-1	D:\MassHunter\Library\NIST14.L	239534
							15	1H-Indene, 5-butyl-6-hexyloctahydro-	38	264.282	055044-36-5	D:\MassHunter\Library\NIST14.L	125025
							16	Pentafluoropropionic acid, octadecyl ester	38	416.271	959261-25-7	D:\MassHunter\Library\NIST14.L	245514
							17	Heneicosyl heptafluorobutyrate	38	508.315	1000351-83-8	D:\MassHunter\Library\NIST14.L	267310
							18	Docosyl pentafluoropropionate	38	472.334	1000351-80-9	D:\MassHunter\Library\NIST14.L	261805
							19	Octadecyl trifluoroacetate	38	366.275	079392-43-1	D:\MassHunter\Library\NIST14.L	217522
							20	1,4-Methanoazulen-9-ol, decahydro-1,5,5,8a-tetramethyl-, [1R-(1.alpha.,3a.beta.,4.alpha.,8a.beta.,9S*)]-	38	222.198	000465-24-7	D:\MassHunter\Library\NIST14.L	85851
23	27.257	4224	52829	3802	129559	0.02	1	Tetrapentacontane, 1,54-dibromo-	60	914.682	1000156-09-4	D:\MassHunter\Library\NIST14.L	276082
							2	Tetratriacontyl trifluoroacetate	60	590.525	1000351-75-3	D:\MassHunter\Library\NIST14.L	272754
							3	1-Decanol, 2-hexyl-	55	242.261	002425-77-6	D:\MassHunter\Library\NIST14.L	104440
							4	Hexatriacontyl trifluoroacetate	53	618.556	1000351-88-6	D:\MassHunter\Library\NIST14.L	273578
							5	Triacontyl pentafluoropropionate	53	584.459	1000351-80-0	D:\MassHunter\Library\NIST14.L	272551
							6	Dotriacontyl heptafluorobutyrate	53	662.487	1000351-84-2	D:\MassHunter\Library\NIST14.L	274582
							7	Dotriacontyl pentafluoropropionate	53	612.49	1000351-81-4	D:\MassHunter\Library\NIST14.L	273442
							8	Dotriacontyl trifluoroacetate	53	562.494	1000351-75-4	D:\MassHunter\Library\NIST14.L	271581
							9	Octacosyl heptafluorobutyrate	53	606.425	1000351-83-6	D:\MassHunter\Library\NIST14.L	273239
							10	Nonadecane	51	268.313	000629-92-5	D:\MassHunter\Library\NIST14.L	128833
							11	1H-Indene, 5-butyl-6-hexyloctahydro-	47	264.282	055044-36-5	D:\MassHunter\Library\NIST14.L	125025
							12	17-Pentatriacontene	46	490.548	006971-40-0	D:\MassHunter\Library\NIST14.L	265112
							13	Heptafluorobutyric acid, n-octadecyl ester	42	466.268	000400-57-7	D:\MassHunter\Library\NIST14.L	260393
							14	Eicosane	42	282.329	000112-95-8	D:\MassHunter\Library\NIST14.L	142238
							15	Pentafluoropropionic acid, heptadecyl ester	38	402.256	959218-78-1	D:\MassHunter\Library\NIST14.L	239534
							16	n-Tetracosanol-1	38	354.386	000506-51-4	D:\MassHunter\Library\NIST14.L	209168
							17	Octadecyl trifluoroacetate	38	366.275	079392-43-1	D:\MassHunter\Library\NIST14.L	217522
							18	Nonadecyl pentafluoropropionate	38	430.287	1000351-88-8	D:\MassHunter\Library\NIST14.L	250704
							19	Pentafluoropropionic acid, octadecyl ester	38	416.271	959261-25-7	D:\MassHunter\Library\NIST14.L	245514
							20	Docosyl pentafluoropropionate	38	472.334	1000351-80-9	D:\MassHunter\Library\NIST14.L	261805
24	28.132	4377	5841003	71090	184697	0.101	1	Octadecane	86	254.297	000593-45-3	D:\MassHunter\Library\NIST14.L	115547
							2	Nonadecane	86	268.313	000629-92-5	D:\MassHunter\Library\NIST14.L	128833
							3	Eicosane	84	282.329	000112-95-8	D:\MassHunter\Library\NIST14.L	142238
							4	Tetrapentacontane, 1,54-dibromo-	81	914.682	1000156-09-4	D:\MassHunter\Library\NIST14.L	276082
							5	Carbonic acid, eicosyl vinyl ester	81	368.329	1000382-54-3	D:\MassHunter\Library\NIST14.L	219345
							6	Cyclopentadecane	80	210.235	000295-48-7	D:\MassHunter\Library\NIST14.L	74572
							7	Nonahexacontanoic acid	76	999.07	040710-32-5	D:\MassHunter\Library\NIST14.L	276185
							8	1-Decanol, 2-hexyl-	76	242.261	002425-77-6	D:\MassHunter\Library\NIST14.L	104440
							9	1-Decanol, 2-octyl-	64	270.292	045235-48-1	D:\MassHunter\Library\NIST14.L	130951
							10	Tetracontane	50	562.642	004181-95-7	D:\MassHunter\Library\NIST14.L	271599
							11	Nonacosane	50	408.47	000630-03-5	D:\MassHunter\Library\NIST14.L	242319
							12	Docosyl pentafluoropropionate	46	472.334	1000351-80-9	D:\MassHunter\Library\NIST14.L	261805
							13	Tetracosane	46	338.391	000646-31-1	D:\MassHunter\Library\NIST14.L	195675
							14	Heptadecyl heptafluorobutyrate	46	452.253	959085-66-6	D:\MassHunter\Library\NIST14.L	256996
							15	Acetic acid n-octadecyl ester	46	312.303	000822-23-1	D:\MassHunter\Library\NIST14.L	171399
							16	Tetracosane	46	338.391	000646-31-1	D:\MassHunter\Library\NIST14.L	195669
							17	Heptafluorobutyric acid, n-octadecyl ester	46	466.268	000400-57-7	D:\MassHunter\Library\NIST14.L	260393
							18	Heptafluorobutyric acid, pentadecyl ester	42	424.221	959261-23-5	D:\MassHunter\Library\NIST14.L	248207
							19	Trifluoroacetic acid, pentadecyl ester	42	324.228	959010-23-2	D:\MassHunter\Library\NIST14.L	182086
							20	Trifluoroacetoxy hexadecane	42	338.243	006222-03-3	D:\MassHunter\Library\NIST14.L	195149
25	28.235	4395	483919	29564	145363	0.024	1	Octacosane	83	394.454	000630-02-4	D:\MassHunter\Library\NIST14.L	235614
							2	Hexadecane, 1-(ethenyloxy)-	83	268.277	000822-28-6	D:\MassHunter\Library\NIST14.L	128822
							3	Tetrapentacontane, 1,54-dibromo-	58	914.682	1000156-09-4	D:\MassHunter\Library\NIST14.L	276082
							4	cis-9-Hexadecenal	56	238.23	056219-04-6	D:\MassHunter\Library\NIST14.L	100560
							5	Methoxyacetic acid, heptadecyl ester	50	328.298	1000282-99-1	D:\MassHunter\Library\NIST14.L	186529
							6	Carbonic acid, eicosyl vinyl ester	49	368.329	1000382-54-3	D:\MassHunter\Library\NIST14.L	219345
							7	Carbonic acid, octadecyl 2,2,2-trichloroethyl ester	42	444.196	1000314-56-3	D:\MassHunter\Library\NIST14.L	255002
							8	Nonyl tetradecyl ether	41	340.371	1000406-37-6	D:\MassHunter\Library\NIST14.L	197680
							9	Decane, 1,1'-oxybis-	41	298.324	002456-28-2	D:\MassHunter\Library\NIST14.L	158033
							10	7-Methyl-Z-tetradecen-1-ol acetate	38	268.24	1000130-99-6	D:\MassHunter\Library\NIST14.L	128670
							11	Heptadecyl heptafluorobutyrate	38	452.253	959085-66-6	D:\MassHunter\Library\NIST14.L	256997
							12	Carbonic acid, hexadecyl 2,2,2-trichloroethyl ester	38	416.165	1000314-56-2	D:\MassHunter\Library\NIST14.L	245419
							13	Pentafluoropropionic acid, hexadecyl ester	38	388.24	006222-07-7	D:\MassHunter\Library\NIST14.L	231944
							14	Heptafluorobutyric acid, n-tetradecyl ester	35	410.206	007365-36-8	D:\MassHunter\Library\NIST14.L	242674
							15	Octane, 2-methyl-	30	128.157	003221-61-2	D:\MassHunter\Library\NIST14.L	12950
							16	1-Octadecene	30	252.282	000112-88-9	D:\MassHunter\Library\NIST14.L	113633
							17	1-Nonadecene	30	266.297	018435-45-5	D:\MassHunter\Library\NIST14.L	126870
							18	13-Tetradecen-1-ol acetate	25	254.225	056221-91-1	D:\MassHunter\Library\NIST14.L	115330
							19	p-Menth-8(10)-en-9-ol, cis-	25	154.136	015714-13-3	D:\MassHunter\Library\NIST14.L	27588
							20	Z-(13,14-Epoxy)tetradec-11-en-1-ol acetate	15	268.204	1000131-33-2	D:\MassHunter\Library\NIST14.L	128537
26	28.287	4404	964340	30899	147826	0.044	1	Pentatriacontane, 13-docosenylidene-	25	658.736	1000156-09-1	D:\MassHunter\Library\NIST14.L	274503
							2	1,3-Dioxolane, 4-ethyl-5-octyl-2,2-bis(trifluoromethyl)-, trans-	22	350.168	038274-73-6	D:\MassHunter\Library\NIST14.L	205325
							3	2-Pentadecanol	18	228.245	001653-34-5	D:\MassHunter\Library\NIST14.L	91568
							4	2-Hexadecanol	14	242.261	014852-31-4	D:\MassHunter\Library\NIST14.L	104430
							5	Cyclopentane, 1,1'-[3-(2-cyclopentylethyl)-1,5-pentanediyl]bis-	14	304.313	055255-85-1	D:\MassHunter\Library\NIST14.L	163814
							6	2-Nonadecanol	14	284.308	026533-36-8	D:\MassHunter\Library\NIST14.L	144415
							7	2-Heptadecanol	14	256.277	016813-18-6	D:\MassHunter\Library\NIST14.L	117546
							8	Fumaric acid, 3-hexyl tridecyl ester	12	382.308	1000348-61-2	D:\MassHunter\Library\NIST14.L	228428
							9	1-(Pyrrolidin-1-yl)cyclopentane-1-carbonitrile	11	164.131	1000386-93-9	D:\MassHunter\Library\NIST14.L	34875
							10	Dodecahydropyrido[1,2-b]isoquinolin-6-one	10	207.162	108873-36-5	D:\MassHunter\Library\NIST14.L	71593
							11	1-Hexadecanethiol	10	258.238	002917-26-2	D:\MassHunter\Library\NIST14.L	119378
							12	2-Tridecanol	10	200.214	001653-31-2	D:\MassHunter\Library\NIST14.L	65223
							13	1-Bromoeicosane	10	360.239	004276-49-7	D:\MassHunter\Library\NIST14.L	213453
							14	Eicosyl isopropyl ether	10	340.371	1000406-34-3	D:\MassHunter\Library\NIST14.L	197682
							15	Cyclooctane, (methoxymethoxy)-	10	172.146	042604-11-5	D:\MassHunter\Library\NIST14.L	41298
							16	N-Methyl-1-adamantaneacetamide	10	207.162	031897-93-5	D:\MassHunter\Library\NIST14.L	71587
							17	1,22-Docosanediol	10	342.35	022513-81-1	D:\MassHunter\Library\NIST14.L	199530
							18	3,5-Ethanoquinolin-10-one, decahydro-1,7-dimethyl-, [3R-(3.alpha.,4a.beta.,5.alpha.,7.beta.,8a.beta.)]-	10	207.162	021041-42-9	D:\MassHunter\Library\NIST14.L	71619
							19	benzamide, N-[4-(heptyloxy)phenyl]-2,6-dihydroxy-	10	343.178	1000398-24-5	D:\MassHunter\Library\NIST14.L	200101
							20	2-Tetradecanol	10	214.23	004706-81-4	D:\MassHunter\Library\NIST14.L	78257
27	28.373	4419	1509641	33868	152709	0.056	1	1H-Indene, 5-butyl-6-hexyloctahydro-	47	264.282	055044-36-5	D:\MassHunter\Library\NIST14.L	125025
							2	1-Bromo-11-iodoundecane	35	359.995	139123-69-6	D:\MassHunter\Library\NIST14.L	212906
							3	1,3-Dioxolane, 4-ethyl-5-octyl-2,2-bis(trifluoromethyl)-, trans-	27	350.168	038274-73-6	D:\MassHunter\Library\NIST14.L	205325
							4	1-Docosanethiol	25	342.332	007773-83-3	D:\MassHunter\Library\NIST14.L	199535
							5	2-Tetradecanol	25	214.23	004706-81-4	D:\MassHunter\Library\NIST14.L	78258
							6	2-Tetradecanol	22	214.23	004706-81-4	D:\MassHunter\Library\NIST14.L	78257
							7	1,22-Docosanediol	22	342.35	022513-81-1	D:\MassHunter\Library\NIST14.L	199530
							8	4-Trifluoroacetoxypentadecane	22	324.228	1000245-47-9	D:\MassHunter\Library\NIST14.L	182085
							9	2-Pentadecanol	22	228.245	001653-34-5	D:\MassHunter\Library\NIST14.L	91568
							10	2-Dodecanol	22	186.198	010203-28-8	D:\MassHunter\Library\NIST14.L	53003
							11	1H-Imidazole, 1-(1-oxopentyl)-	22	152.095	069393-13-1	D:\MassHunter\Library\NIST14.L	26552
							12	1H-Imidazole, 1-(1-oxopentyl)-	18	152.095	069393-13-1	D:\MassHunter\Library\NIST14.L	26550
							13	1(3H)-Isobenzofuranone, 6,7-dimethoxy-3-[2-(2-methoxyphenyl)-2-oxoethyl]-	15	342.11	1000350-76-1	D:\MassHunter\Library\NIST14.L	198907
							14	1,4-Methanoazulen-9-ol, decahydro-1,5,5,8a-tetramethyl-, [1R-(1.alpha. ..	14	222.198	027551-75-3	D:\MassHunter\Library\NIST14.L	85809
							15	2-Trifluoroacetoxypentadecane	14	324.228	1000245-47-7	D:\MassHunter\Library\NIST14.L	182083
							16	N-Methyl-1-adamantaneacetamide	11	207.162	031897-93-5	D:\MassHunter\Library\NIST14.L	71587
							17	2-Hexenal, (E)-	10	98.073	006728-26-3	D:\MassHunter\Library\NIST14.L	3220
							18	3,8-Dioxatricyclo[5.1.0.0(2,4)]octane, 4-ethenyl-	10	138.068	053966-43-1	D:\MassHunter\Library\NIST14.L	17835
							19	Cyclopropanecarboxamide, N-n-propyl	10	127.1	026389-59-3	D:\MassHunter\Library\NIST14.L	12109
							20	5'-Methyl-[2,2']bithiophenyl-5-carboxylic acid (2-oxo-1,2-dihydroindol-3-ylidene)hydrazide	10	367.045	1000303-07-4	D:\MassHunter\Library\NIST14.L	218085
28	28.401	4424	1519814	31905	151358	0.079	1	Nonadecyl trifluoroacetate	45	380.29	1000351-76-3	D:\MassHunter\Library\NIST14.L	227165
							2	1-Hexacosanol	45	382.417	000506-52-5	D:\MassHunter\Library\NIST14.L	228713
							3	1,4-Methanoazulen-9-ol, decahydro-1,5,5,8a-tetramethyl-, [1R-(1.alpha.,3a.beta.,4.alpha.,8a.beta.,9S*)]-	44	222.198	000465-24-7	D:\MassHunter\Library\NIST14.L	85851
							4	Docosyl heptafluorobutyrate	42	522.331	1000351-83-1	D:\MassHunter\Library\NIST14.L	268746
							5	Eicosyl pentafluoropropionate	42	444.303	1000351-80-8	D:\MassHunter\Library\NIST14.L	255065
							6	Heptadecyl heptafluorobutyrate	41	452.253	959085-66-6	D:\MassHunter\Library\NIST14.L	256997
							7	Trifluoroacetic acid, pentadecyl ester	41	324.228	959010-23-2	D:\MassHunter\Library\NIST14.L	182086
							8	Pentafluoropropionic acid, tetradecyl ester	38	360.209	006222-06-6	D:\MassHunter\Library\NIST14.L	213156
							9	5-oxoheptanoic acid, 4,4-dimethyl-	38	172.11	1000126-19-9	D:\MassHunter\Library\NIST14.L	42151
							10	Tetratriacontyl heptafluorobutyrate	38	690.519	1000351-84-1	D:\MassHunter\Library\NIST14.L	274999
							11	1-Tetracosene	38	336.376	010192-32-2	D:\MassHunter\Library\NIST14.L	193999
							12	Hexatriacontyl pentafluoropropionate	30	668.553	1000351-89-0	D:\MassHunter\Library\NIST14.L	274663
							13	Docosyl pentafluoropropionate	30	472.334	1000351-80-9	D:\MassHunter\Library\NIST14.L	261805
							14	1-Decanol, 2-hexyl-	30	242.261	002425-77-6	D:\MassHunter\Library\NIST14.L	104440
							15	Nonadecyl pentafluoropropionate	30	430.287	1000351-88-8	D:\MassHunter\Library\NIST14.L	250704
							16	Pentafluoropropionic acid, octadecyl ester	30	416.271	959261-25-7	D:\MassHunter\Library\NIST14.L	245514
							17	Octatriacontyl pentafluoropropionate	30	696.584	1000351-89-1	D:\MassHunter\Library\NIST14.L	275090
							18	13-Methyl-Z-14-nonacosene	25	420.47	1000131-19-0	D:\MassHunter\Library\NIST14.L	247276
							19	Eicosyl trifluoroacetate	25	394.306	1000351-75-2	D:\MassHunter\Library\NIST14.L	235353
							20	Heptadecanolide	25	268.24	005637-97-8	D:\MassHunter\Library\NIST14.L	128637
29	28.939	4518	1099292	23246	158158	0.079	1	Nonacos-1-ene	91	406.454	018835-35-3	D:\MassHunter\Library\NIST14.L	241547
							2	1-Octadecene	70	252.282	000112-88-9	D:\MassHunter\Library\NIST14.L	113633
							3	1-Hexacosanol	55	382.417	000506-52-5	D:\MassHunter\Library\NIST14.L	228713
							4	9-Tricosene, (Z)-	55	322.36	027519-02-4	D:\MassHunter\Library\NIST14.L	180805
							5	1-Heptacosanol	55	396.433	002004-39-9	D:\MassHunter\Library\NIST14.L	236742
							6	Nonadecyl trifluoroacetate	55	380.29	1000351-76-3	D:\MassHunter\Library\NIST14.L	227165
							7	Octacosanol	55	410.449	000557-61-9	D:\MassHunter\Library\NIST14.L	243188
							8	17-Pentatriacontene	50	490.548	006971-40-0	D:\MassHunter\Library\NIST14.L	265112
							9	1-Heneicosanol	49	312.339	015594-90-8	D:\MassHunter\Library\NIST14.L	171539
							10	Heptadecyl heptafluorobutyrate	49	452.253	959085-66-6	D:\MassHunter\Library\NIST14.L	256997
							11	Eicosyl heptafluorobutyrate	46	494.299	1000351-83-5	D:\MassHunter\Library\NIST14.L	265482
							12	Nonadecyl pentafluoropropionate	46	430.287	1000351-88-8	D:\MassHunter\Library\NIST14.L	250704
							13	1-Pentadecene	45	210.235	013360-61-7	D:\MassHunter\Library\NIST14.L	74570
							14	11,13-Eicosadienoic acid, methyl ester	44	322.287	056599-57-6	D:\MassHunter\Library\NIST14.L	180763
							15	1-Triacontanol	42	438.48	000593-50-0	D:\MassHunter\Library\NIST14.L	253387
							16	9-Tricosene, (Z)-	42	322.36	027519-02-4	D:\MassHunter\Library\NIST14.L	180806
							17	Pentafluoropropionic acid, octadecyl ester	42	416.271	959261-25-7	D:\MassHunter\Library\NIST14.L	245514
							18	Docosyl heptafluorobutyrate	41	522.331	1000351-83-1	D:\MassHunter\Library\NIST14.L	268746
							19	Butyl hexadecyl ether	41	298.324	1000406-40-5	D:\MassHunter\Library\NIST14.L	158036
							20	1-Tricosene	38	322.36	018835-32-0	D:\MassHunter\Library\NIST14.L	180802
30	28.962	4522	204600	20021	156237	0.017	1	Nonacos-1-ene	83	406.454	018835-35-3	D:\MassHunter\Library\NIST14.L	241547
							2	Eicosyl trifluoroacetate	55	394.306	1000351-75-2	D:\MassHunter\Library\NIST14.L	235353
							3	Nonadecyl trifluoroacetate	55	380.29	1000351-76-3	D:\MassHunter\Library\NIST14.L	227165
							4	Eicosyl heptafluorobutyrate	53	494.299	1000351-83-5	D:\MassHunter\Library\NIST14.L	265482
							5	1-Tricosene	52	322.36	018835-32-0	D:\MassHunter\Library\NIST14.L	180802
							6	2-Heptadecenal	50	252.245	1000143-48-6	D:\MassHunter\Library\NIST14.L	113601
							7	Eicosyl pentafluoropropionate	49	444.303	1000351-80-8	D:\MassHunter\Library\NIST14.L	255065
							8	Nonadecyl pentafluoropropionate	49	430.287	1000351-88-8	D:\MassHunter\Library\NIST14.L	250704
							9	Pentafluoropropionic acid, octadecyl ester	49	416.271	959261-25-7	D:\MassHunter\Library\NIST14.L	245514
							10	Docosyl heptafluorobutyrate	49	522.331	1000351-83-1	D:\MassHunter\Library\NIST14.L	268746
							11	1-Triacontanol	49	438.48	000593-50-0	D:\MassHunter\Library\NIST14.L	253387
							12	Butyl hexadecyl ether	45	298.324	1000406-40-5	D:\MassHunter\Library\NIST14.L	158036
							13	1-Dodecanol, 2-octyl-	45	298.324	005333-42-6	D:\MassHunter\Library\NIST14.L	158035
							14	n-Tetracosanol-1	45	354.386	000506-51-4	D:\MassHunter\Library\NIST14.L	209170
							15	Eicosane	44	282.329	000112-95-8	D:\MassHunter\Library\NIST14.L	142241
							16	9-Tricosene, (Z)-	42	322.36	027519-02-4	D:\MassHunter\Library\NIST14.L	180805
							17	9-Tricosene, (Z)-	42	322.36	027519-02-4	D:\MassHunter\Library\NIST14.L	180806
							18	Z-14-Nonacosane	42	406.454	1000131-18-9	D:\MassHunter\Library\NIST14.L	241548
							19	Hexadecenoic acid, Z-11-	38	254.225	002416-20-8	D:\MassHunter\Library\NIST14.L	115321
							20	Ethyl 2-acetamido-3,3,3-trifluoro-2-(4-fluoroanilino)propionate	20	322.094	328270-12-8	D:\MassHunter\Library\NIST14.L	179979
31	28.979	4525	220886	21714	158916	0.017	1	9-Tricosene, (Z)-	83	322.36	027519-02-4	D:\MassHunter\Library\NIST14.L	180804
							2	17-Pentatriacontene	60	490.548	006971-40-0	D:\MassHunter\Library\NIST14.L	265112
							3	Cyclopentadecanone, 2-hydroxy-	56	240.209	004727-18-8	D:\MassHunter\Library\NIST14.L	102373
							4	Heptadecanoic acid, heptadecyl ester	55	508.522	036617-50-2	D:\MassHunter\Library\NIST14.L	267418
							5	Nonadecyl trifluoroacetate	50	380.29	1000351-76-3	D:\MassHunter\Library\NIST14.L	227165
							6	Pentadecafluorooctanoic acid, octadecyl ester	50	666.255	1000406-04-8	D:\MassHunter\Library\NIST14.L	274630
							7	Pentafluoropropionic acid, octadecyl ester	50	416.271	959261-25-7	D:\MassHunter\Library\NIST14.L	245514
							8	Nonadecyl pentafluoropropionate	50	430.287	1000351-88-8	D:\MassHunter\Library\NIST14.L	250704
							9	Docosyl heptafluorobutyrate	50	522.331	1000351-83-1	D:\MassHunter\Library\NIST14.L	268746
							10	10-Methyldodec-2-en-4-olide	50	210.162	1000370-41-0	D:\MassHunter\Library\NIST14.L	74294
							11	9-Tricosene, (Z)-	47	322.36	027519-02-4	D:\MassHunter\Library\NIST14.L	180805
							12	1-Octadecene	46	252.282	000112-88-9	D:\MassHunter\Library\NIST14.L	113633
							13	Eicosyl trifluoroacetate	46	394.306	1000351-75-2	D:\MassHunter\Library\NIST14.L	235353
							14	1-Bromo-11-iodoundecane	46	359.995	139123-69-6	D:\MassHunter\Library\NIST14.L	212906
							15	Heneicosyl trifluoroacetate	45	408.322	1000351-76-5	D:\MassHunter\Library\NIST14.L	242116
							16	Ethanol, 2-(tetradecyloxy)-	45	258.256	002136-70-1	D:\MassHunter\Library\NIST14.L	119375
							17	Eicosyl heptafluorobutyrate	45	494.299	1000351-83-5	D:\MassHunter\Library\NIST14.L	265482
							18	1-Decanol, 2-hexyl-	45	242.261	002425-77-6	D:\MassHunter\Library\NIST14.L	104440
							19	1-Tricosene	42	322.36	018835-32-0	D:\MassHunter\Library\NIST14.L	180802
							20	1-Triacontanol	41	438.48	000593-50-0	D:\MassHunter\Library\NIST14.L	253387
32	29.191	4562	863057	19175	168927	0.058	1	1-Octadecene	95	252.282	000112-88-9	D:\MassHunter\Library\NIST14.L	113633
							2	Nonacos-1-ene	95	406.454	018835-35-3	D:\MassHunter\Library\NIST14.L	241547
							3	Eicosyl trifluoroacetate	87	394.306	1000351-75-2	D:\MassHunter\Library\NIST14.L	235353
							4	Nonadecyl pentafluoropropionate	87	430.287	1000351-88-8	D:\MassHunter\Library\NIST14.L	250704
							5	Octacosanol	86	410.449	000557-61-9	D:\MassHunter\Library\NIST14.L	243187
							6	17-Pentatriacontene	60	490.548	006971-40-0	D:\MassHunter\Library\NIST14.L	265112
							7	13-Tetradecen-1-ol acetate	53	254.225	056221-91-1	D:\MassHunter\Library\NIST14.L	115330
							8	Heneicosyl trifluoroacetate	50	408.322	1000351-76-5	D:\MassHunter\Library\NIST14.L	242116
							9	1-Heptacosanol	50	396.433	002004-39-9	D:\MassHunter\Library\NIST14.L	236742
							10	Eicosyl pentafluoropropionate	50	444.303	1000351-80-8	D:\MassHunter\Library\NIST14.L	255065
							11	Docosyl heptafluorobutyrate	50	522.331	1000351-83-1	D:\MassHunter\Library\NIST14.L	268746
							12	Pentafluoropropionic acid, octadecyl ester	50	416.271	959261-25-7	D:\MassHunter\Library\NIST14.L	245514
							13	Nonadecyl trifluoroacetate	50	380.29	1000351-76-3	D:\MassHunter\Library\NIST14.L	227165
							14	Eicosyl heptafluorobutyrate	50	494.299	1000351-83-5	D:\MassHunter\Library\NIST14.L	265482
							15	1-Triacontanol	50	438.48	000593-50-0	D:\MassHunter\Library\NIST14.L	253387
							16	Heptadecyl heptafluorobutyrate	50	452.253	959085-66-6	D:\MassHunter\Library\NIST14.L	256996
							17	Carbonic acid, hexadecyl 2,2,2-trichloroethyl ester	46	416.165	1000314-56-2	D:\MassHunter\Library\NIST14.L	245419
							18	1-Heneicosanol	46	312.339	015594-90-8	D:\MassHunter\Library\NIST14.L	171539
							19	Carbonic acid, octadecyl 2,2,2-trichloroethyl ester	46	444.196	1000314-56-3	D:\MassHunter\Library\NIST14.L	255002
							20	Trifluoroacetic acid, pentadecyl ester	46	324.228	959010-23-2	D:\MassHunter\Library\NIST14.L	182086
33	29.225	4568	717821	22613	174255	0.041	1	1-Hexacosene	95	364.407	018835-33-1	D:\MassHunter\Library\NIST14.L	216562
							2	Nonacos-1-ene	95	406.454	018835-35-3	D:\MassHunter\Library\NIST14.L	241547
							3	2-Piperidinone, N-[4-bromo-n-butyl]-	70	233.042	195194-80-0	D:\MassHunter\Library\NIST14.L	95915
							4	Cyclooctacosane	64	392.438	000297-24-5	D:\MassHunter\Library\NIST14.L	234595
							5	17-Pentatriacontene	60	490.548	006971-40-0	D:\MassHunter\Library\NIST14.L	265112
							6	Cyclopentadecane	52	210.235	000295-48-7	D:\MassHunter\Library\NIST14.L	74572
							7	1-Heptacosanol	50	396.433	002004-39-9	D:\MassHunter\Library\NIST14.L	236742
							8	Bromoacetic acid, octadecyl ester	50	390.213	018992-03-5	D:\MassHunter\Library\NIST14.L	233077
							9	Carbonic acid, hexadecyl 2,2,2-trichloroethyl ester	50	416.165	1000314-56-2	D:\MassHunter\Library\NIST14.L	245419
							10	Trifluoroacetic acid, pentadecyl ester	46	324.228	959010-23-2	D:\MassHunter\Library\NIST14.L	182086
							11	1-Octadecanol	46	270.292	000112-92-5	D:\MassHunter\Library\NIST14.L	130948
							12	1-Nonadecene	46	266.297	018435-45-5	D:\MassHunter\Library\NIST14.L	126869
							13	Behenic alcohol	46	326.355	000661-19-8	D:\MassHunter\Library\NIST14.L	184686
							14	n-Tetracosanol-1	46	354.386	000506-51-4	D:\MassHunter\Library\NIST14.L	209168
							15	Tetradecyl trifluoroacetate	46	310.212	006222-02-2	D:\MassHunter\Library\NIST14.L	168807
							16	Carbonic acid, octadecyl 2,2,2-trichloroethyl ester	45	444.196	1000314-56-3	D:\MassHunter\Library\NIST14.L	255002
							17	Pentafluoropropionic acid, tetradecyl ester	42	360.209	006222-06-6	D:\MassHunter\Library\NIST14.L	213156
							18	n-Nonadecanol-1	41	284.308	001454-84-8	D:\MassHunter\Library\NIST14.L	144417
							19	Nonadecyl pentafluoropropionate	41	430.287	1000351-88-8	D:\MassHunter\Library\NIST14.L	250704
							20	Octacosanol	41	410.449	000557-61-9	D:\MassHunter\Library\NIST14.L	243187
34	29.706	4652	4630440	94472	271069	0.068	1	Methyl 20-methyl-heneicosanoate	93	354.35	1000336-47-4	D:\MassHunter\Library\NIST14.L	209123
							2	Docosanoic acid, methyl ester	51	354.35	000929-77-1	D:\MassHunter\Library\NIST14.L	209118
							3	Pentadecanoic acid, 14-methyl-, methyl ester	40	270.256	005129-60-2	D:\MassHunter\Library\NIST14.L	130843
							4	Eicosanoic acid, methyl ester	40	326.318	001120-28-1	D:\MassHunter\Library\NIST14.L	184596
							5	Docosanoic acid, methyl ester	35	354.35	000929-77-1	D:\MassHunter\Library\NIST14.L	209116
							6	2,3-Nonadecanediol	25	300.303	054934-55-3	D:\MassHunter\Library\NIST14.L	159992
							7	Tetradecanoic acid, 5,9,13-trimethyl-, methyl ester	25	284.272	056196-55-5	D:\MassHunter\Library\NIST14.L	144343
							8	Docosanoic acid, methyl ester	20	354.35	000929-77-1	D:\MassHunter\Library\NIST14.L	209113
							9	Docosanoic acid, methyl ester	20	354.35	000929-77-1	D:\MassHunter\Library\NIST14.L	209117
							10	4,6-Dioxadecane	15	146.131	1000334-82-1	D:\MassHunter\Library\NIST14.L	22682
							11	Hexadecanoic acid, 15-methyl-, methyl ester	15	284.272	006929-04-0	D:\MassHunter\Library\NIST14.L	144338
							12	Hexadecanoic acid, 14-methyl-, methyl ester	15	284.272	002490-49-5	D:\MassHunter\Library\NIST14.L	144335
							13	Hexadecanoic acid, methyl ester	15	270.256	000112-39-0	D:\MassHunter\Library\NIST14.L	130820
							14	l-Alanine, N-(2-thienylacetyl)-, pentyl ester	15	283.124	1000314-05-9	D:\MassHunter\Library\NIST14.L	142640
							15	Tetradecanoic acid, 12-methyl-, methyl ester	15	256.24	005129-66-8	D:\MassHunter\Library\NIST14.L	117485
							16	Heptadecanoic acid, methyl ester	15	284.272	001731-92-6	D:\MassHunter\Library\NIST14.L	144319
							17	Hexadecanoic acid, 14-methyl-, methyl ester	11	284.272	002490-49-5	D:\MassHunter\Library\NIST14.L	144339
							18	13-Methyl-Z-14-nonacosene	11	420.47	1000131-19-0	D:\MassHunter\Library\NIST14.L	247276
							19	Pentacosanoic acid, methyl ester	11	396.397	055373-89-2	D:\MassHunter\Library\NIST14.L	236725
							20	Hexadecanoic acid, methyl ester	11	270.256	000112-39-0	D:\MassHunter\Library\NIST14.L	130819
35	29.832	4674	67506	11126	196001	0.01	1	1-Octadecene	87	252.282	000112-88-9	D:\MassHunter\Library\NIST14.L	113633
							2	17-Pentatriacontene	60	490.548	006971-40-0	D:\MassHunter\Library\NIST14.L	265112
							3	Heptadecanoic acid, heptadecyl ester	55	508.522	036617-50-2	D:\MassHunter\Library\NIST14.L	267418
							4	Carbonic acid, octadecyl 2,2,2-trichloroethyl ester	50	444.196	1000314-56-3	D:\MassHunter\Library\NIST14.L	255002
							5	Docosyl pentafluoropropionate	50	472.334	1000351-80-9	D:\MassHunter\Library\NIST14.L	261805
							6	Eicosyl pentafluoropropionate	50	444.303	1000351-80-8	D:\MassHunter\Library\NIST14.L	255065
							7	Oxalic acid, isobutyl heptadecyl ester	50	384.324	1000309-38-2	D:\MassHunter\Library\NIST14.L	229690
							8	n-Tetracosanol-1	46	354.386	000506-51-4	D:\MassHunter\Library\NIST14.L	209168
							9	1-Heptacosanol	46	396.433	002004-39-9	D:\MassHunter\Library\NIST14.L	236742
							10	1-Hexacosanol	46	382.417	000506-52-5	D:\MassHunter\Library\NIST14.L	228713
							11	Eicosyl trifluoroacetate	46	394.306	1000351-75-2	D:\MassHunter\Library\NIST14.L	235353
							12	Behenic alcohol	46	326.355	000661-19-8	D:\MassHunter\Library\NIST14.L	184686
							13	Eicosyl heptafluorobutyrate	46	494.299	1000351-83-5	D:\MassHunter\Library\NIST14.L	265482
							14	Nonadecyl pentafluoropropionate	46	430.287	1000351-88-8	D:\MassHunter\Library\NIST14.L	250704
							15	Pentafluoropropionic acid, octadecyl ester	46	416.271	959261-25-7	D:\MassHunter\Library\NIST14.L	245514
							16	Nonadecyl trifluoroacetate	46	380.29	1000351-76-3	D:\MassHunter\Library\NIST14.L	227165
							17	Pentadecafluorooctanoic acid, octadecyl ester	45	666.255	1000406-04-8	D:\MassHunter\Library\NIST14.L	274630
							18	1-Tetracosene	42	336.376	010192-32-2	D:\MassHunter\Library\NIST14.L	193999
							19	Octacosanol	41	410.449	000557-61-9	D:\MassHunter\Library\NIST14.L	243188
							20	Octacosanol	41	410.449	000557-61-9	D:\MassHunter\Library\NIST14.L	243187
36	29.878	4682	189130	11721	200464	0.024	1	Nonacos-1-ene	84	406.454	018835-35-3	D:\MassHunter\Library\NIST14.L	241547
							2	Cyclooctacosane	64	392.438	000297-24-5	D:\MassHunter\Library\NIST14.L	234595
							3	Nonadecyl trifluoroacetate	64	380.29	1000351-76-3	D:\MassHunter\Library\NIST14.L	227165
							4	17-Pentatriacontene	60	490.548	006971-40-0	D:\MassHunter\Library\NIST14.L	265112
							5	13-Tetradecen-1-ol acetate	55	254.225	056221-91-1	D:\MassHunter\Library\NIST14.L	115330
							6	13-Methyl-Z-14-nonacosene	55	420.47	1000131-19-0	D:\MassHunter\Library\NIST14.L	247276
							7	Ethanol, 2-(tetradecyloxy)-	50	258.256	002136-70-1	D:\MassHunter\Library\NIST14.L	119375
							8	Pentafluoropropionic acid, octadecyl ester	50	416.271	959261-25-7	D:\MassHunter\Library\NIST14.L	245514
							9	Docosyl pentafluoropropionate	50	472.334	1000351-80-9	D:\MassHunter\Library\NIST14.L	261805
							10	Heneicosyl trifluoroacetate	50	408.322	1000351-76-5	D:\MassHunter\Library\NIST14.L	242116
							11	2-Methyl-E-7-hexadecene	50	238.266	064183-52-4	D:\MassHunter\Library\NIST14.L	100618
							12	Nonadecyl pentafluoropropionate	50	430.287	1000351-88-8	D:\MassHunter\Library\NIST14.L	250704
							13	Eicosyl heptafluorobutyrate	50	494.299	1000351-83-5	D:\MassHunter\Library\NIST14.L	265482
							14	Tetratriacontyl heptafluorobutyrate	50	690.519	1000351-84-1	D:\MassHunter\Library\NIST14.L	274999
							15	Eicosyl trifluoroacetate	50	394.306	1000351-75-2	D:\MassHunter\Library\NIST14.L	235353
							16	Eicosyl pentafluoropropionate	50	444.303	1000351-80-8	D:\MassHunter\Library\NIST14.L	255065
							17	Heptadecyl heptafluorobutyrate	50	452.253	959085-66-6	D:\MassHunter\Library\NIST14.L	256996
							18	1-Docosene	46	308.344	001599-67-3	D:\MassHunter\Library\NIST14.L	167463
							19	Bacteriochlorophyll-c-stearyl	46	840.54	1000164-49-7	D:\MassHunter\Library\NIST14.L	275965
							20	Z-14-Nonacosane	45	406.454	1000131-18-9	D:\MassHunter\Library\NIST14.L	241548
37	29.906	4687	182522	11323	202375	0.027	1	17-Pentatriacontene	76	490.548	006971-40-0	D:\MassHunter\Library\NIST14.L	265112
							2	1-Octadecene	70	252.282	000112-88-9	D:\MassHunter\Library\NIST14.L	113634
							3	Cyclopentadecanone, 2-hydroxy-	68	240.209	004727-18-8	D:\MassHunter\Library\NIST14.L	102369
							4	Eicosyl heptafluorobutyrate	64	494.299	1000351-83-5	D:\MassHunter\Library\NIST14.L	265482
							5	Heneicosyl trifluoroacetate	64	408.322	1000351-76-5	D:\MassHunter\Library\NIST14.L	242116
							6	Tetracosyl pentafluoropropionate	58	500.365	1000351-81-3	D:\MassHunter\Library\NIST14.L	266409
							7	Docosyl heptafluorobutyrate	58	522.331	1000351-83-1	D:\MassHunter\Library\NIST14.L	268746
							8	Ethanol, 2-(tetradecyloxy)-	58	258.256	002136-70-1	D:\MassHunter\Library\NIST14.L	119375
							9	Octacosyl heptafluorobutyrate	58	606.425	1000351-83-6	D:\MassHunter\Library\NIST14.L	273239
							10	Carbonic acid, octadecyl 2,2,2-trichloroethyl ester	58	444.196	1000314-56-3	D:\MassHunter\Library\NIST14.L	255002
							11	Docosyl pentafluoropropionate	58	472.334	1000351-80-9	D:\MassHunter\Library\NIST14.L	261805
							12	Triacontyl pentafluoropropionate	58	584.459	1000351-80-0	D:\MassHunter\Library\NIST14.L	272551
							13	Heptafluorobutyric acid, pentadecyl ester	55	424.221	959261-23-5	D:\MassHunter\Library\NIST14.L	248207
							14	Bacteriochlorophyll-c-stearyl	55	840.54	1000164-49-7	D:\MassHunter\Library\NIST14.L	275965
							15	1-Heptadecene	50	238.266	006765-39-5	D:\MassHunter\Library\NIST14.L	100612
							16	Heptadecyl heptafluorobutyrate	49	452.253	959085-66-6	D:\MassHunter\Library\NIST14.L	256997
							17	Nonadecyl trifluoroacetate	49	380.29	1000351-76-3	D:\MassHunter\Library\NIST14.L	227165
							18	Tricosyl trifluoroacetate	49	436.353	1000351-75-1	D:\MassHunter\Library\NIST14.L	252569
							19	Pentafluoropropionic acid, pentadecyl ester	49	374.224	959092-08-1	D:\MassHunter\Library\NIST14.L	223346
							20	1-Octadecene	49	252.282	000112-88-9	D:\MassHunter\Library\NIST14.L	113633
